# Supplementary material for: Age-Specific Ex Vivo Modulation of Gut–Brain Axis-Associated Metabolites by Galacto-Oligosaccharides and Nutrient Blends in Early Childhood
Source: Metabolites. 2026 Apr 10;16(4):255. doi: 10.3390/metabo16040255 (PMC13117461; doi:10.3390/metabo16040255)
Supplement: Supplementary file 1 [file metabolites-16-00255-s001.zip]

Archive with 4 entries (4 files):
- Supplementary Table S1 - Cell density and absolute abundances of families and OTUs.xlsx
- Supplementary Table S2 - Microbial composition - Statistics - OTUs.xlsx
- Supplementary Table S3 - rCCA values.xlsx
- Supplementary Table S4 - Metabolomics - Statistics.xlsx
