# Supplementary material for: Age-Specific Ex Vivo Modulation of Gut–Brain Axis-Associated Metabolites by Galacto-Oligosaccharides and Nutrient Blends in Early Childhood
Source: Metabolites. 2026 Apr 10;16(4):255. doi: 10.3390/metabo16040255 (PMC13117461; doi:10.3390/metabo16040255)
Supplement: Supplementary file 1 [file metabolites-16-00255-s001.zip › Supplementary Table S1 - Cell density and absolute abundances of families and OTUs.xlsx]

## Sheet: Cell density - Infants
Sample_no	Donor	Donor_group	Timepoint	Treatment	Cell density (cells/mL)
1	1	Infant	0h	NSC	391820000
2	2	Infant	0h	NSC	202750000
3	3	Infant	0h	NSC	20390000
4	4	Infant	0h	NSC	770550000
5	5	Infant	0h	NSC	629270000
6	6	Infant	0h	NSC	648650000
13	1	Infant	24h	NSC	795880000
15	2	Infant	24h	NSC	695490000
17	3	Infant	24h	NSC	197270000
20	1	Infant	24h	GOS	2309020000
22	2	Infant	24h	GOS	2363920000
24	3	Infant	24h	GOS	750000000
26	1	Infant	24h	BL	780910000
28	2	Infant	24h	BL	894510000
30	3	Infant	24h	BL	264730000
32	1	Infant	24h	GB	2250980000
34	2	Infant	24h	GB	2517450000
36	3	Infant	24h	GB	577450000
37	4	Infant	24h	NSC	1131150000
39	5	Infant	24h	NSC	1046360000
41	6	Infant	24h	NSC	820180000
44	4	Infant	24h	GOS	2992360000
46	5	Infant	24h	GOS	3696550000
48	6	Infant	24h	GOS	1783270000
50	4	Infant	24h	BL	1026860000
52	5	Infant	24h	BL	1058730000
54	6	Infant	24h	BL	1067450000
56	4	Infant	24h	GB	2690550000
58	5	Infant	24h	GB	4052550000
60	6	Infant	24h	GB	2105380000

## Sheet: Cell density - Young children
Sample_no	Donor	Donor_group	Timepoint	Treatment	Cell density (cells/mL)
7	7	Toddler	0h	NSC	520960000
8	8	Toddler	0h	NSC	961960000
9	9	Toddler	0h	NSC	771820000
10	10	Toddler	0h	NSC	650180000
11	11	Toddler	0h	NSC	291090000
12	12	Toddler	0h	NSC	588630000
61	7	Toddler	24h	NSC	1181960000
63	8	Toddler	24h	NSC	1306270000
65	9	Toddler	24h	NSC	1128730000
68	7	Toddler	24h	GOS	2343090000
70	8	Toddler	24h	GOS	2081640000
72	9	Toddler	24h	GOS	2333820000
74	7	Toddler	24h	BL+	1420000000
76	8	Toddler	24h	BL+	1441760000
78	9	Toddler	24h	BL+	1262180000
80	7	Toddler	24h	GB+	2613270000
82	8	Toddler	24h	GB+	2274360000
84	9	Toddler	24h	GB+	2404900000
85	10	Toddler	24h	NSC	1314180000
87	11	Toddler	24h	NSC	791370000
89	12	Toddler	24h	NSC	1071760000
92	10	Toddler	24h	GOS	2447540000
94	11	Toddler	24h	GOS	2283730000
96	12	Toddler	24h	GOS	1775820000
98	10	Toddler	24h	BL+	1347820000
100	11	Toddler	24h	BL+	800180000
102	12	Toddler	24h	BL+	1026180000
104	10	Toddler	24h	GB+	2540960000
106	11	Toddler	24h	GB+	2291350000
108	12	Toddler	24h	GB+	1994120000

## Sheet: Family - Infants
Absolute abundances of bacterial families in infants' microbiota (cells/mL)
Sample_no	Donor	Donor_group	Timepoint	Treatment	Bifidobacteriaceae	Coriobacteriaceae	Eggerthellaceae	Bacteroidaceae	Dysgonomonadaceae	Tannerellaceae	Acidaminococcaceae	Clostridiaceae	Enterococcaceae	Lachnospiraceae	Lactobacillaceae	Oscillospiraceae	Peptostreptococcaceae	Peptostreptococcales-Tissierellales_fa	Ruminococcaceae	Streptococcaceae	Veillonellaceae	Fusobacteriaceae	Aeromonadaceae	Enterobacteriaceae	Pasteurellaceae	Sutterellaceae
1	1	Infant	0h	NSC	1.73138e+08	20628.7	683743	1.74559e+08	20628.7	20628.7	20628.7	301912	1.10376e+07	2.30697e+07	5.80737e+06	20628.7	20628.7	20628.7	35519.1	657103	20628.7	20628.7	20628.7	2.35314e+06	20628.7	20628.7
2	2	Infant	0h	NSC	2.54012e+07	1.41809e+07	87590.5	1.02363e+08	20628.7	20628.7	20628.7	214597	56933.8	4.56872e+07	20628.7	20628.7	113868	20628.7	20628.7	1.8175e+06	20628.7	20628.7	20628.7	1.26568e+07	20628.7	20628.7
3	3	Infant	0h	NSC	20628.7	20628.7	20628.7	20628.7	20628.7	20628.7	20628.7	7.85826e+06	20628.7	20628.7	20628.7	20628.7	20628.7	20628.7	20628.7	346551	22715.1	20628.7	20628.7	1.20052e+07	136873	20628.7
4	4	Infant	0h	NSC	5.85325e+08	5.45677e+06	209876	1.21671e+08	20628.7	3.39617e+06	20628.7	20628.7	4.29292e+06	6.3726e+06	553309	20628.7	20628.7	20628.7	57238.9	1.24018e+06	3.72816e+07	20628.7	20628.7	4.40739e+06	20628.7	20628.7
5	5	Infant	0h	NSC	2.13431e+08	1.4052e+08	172030	2.09159e+08	20628.7	1.33323e+06	20628.7	20628.7	5.73432e+06	4.95589e+07	20628.7	20628.7	20628.7	20628.7	20628.7	473081	702454	20628.7	20628.7	7.5263e+06	20628.7	20628.7
6	6	Infant	0h	NSC	2.83913e+08	1.12654e+08	288802	20628.7	4.9509e+06	5.18606e+07	20628.7	4.78587e+06	20628.7	1.65958e+08	165030	2.80551e+06	6.64245e+06	20628.7	20628.7	82514.9	165030	20628.7	20628.7	1.02731e+07	20628.7	20628.7
13	1	Infant	24h	NSC	2.66779e+08	108815	2.21747e+06	2.77248e+08	108815	108815	108815	469080	2.7825e+07	1.00511e+08	8.12362e+06	108815	1.74839e+06	1.1727e+06	108815	108815	5.50743e+07	108815	108815	5.17907e+07	108815	2.40937e+06
15	2	Infant	24h	NSC	5.94414e+07	2.19891e+07	272479	3.53297e+08	108815	108815	108815	108815	231607	7.71662e+07	108815	108815	1.59673e+07	1.38011e+07	108815	108815	108815	108815	108815	1.53052e+08	108815	108815
17	3	Infant	24h	NSC	317680	108815	108815	108815	108815	108815	108815	4.59702e+06	672734	108815	108815	108815	108815	108815	108815	108815	3.91868e+07	108815	663391	1.51711e+08	108815	108815
20	1	Infant	24h	GOS	1.32517e+09	108815	1.51163e+06	7.28683e+08	108815	108815	108815	377908	8.0041e+07	5.31339e+07	9.97678e+06	108815	108815	108815	108815	108815	3.51455e+07	108815	108815	7.33142e+07	108815	453490
22	2	Infant	24h	GOS	4.26593e+08	3.3212e+07	108815	1.11289e+09	108815	108815	108815	183323	1.09994e+06	3.58519e+08	108815	108815	1.77212e+06	108815	108815	108815	108815	108815	108815	4.29343e+08	108815	108815
24	3	Infant	24h	GOS	609508	108815	108815	108815	108815	108815	108815	6.77844e+07	246148	108815	108815	108815	108815	108815	108815	108815	1.12173e+08	108815	108815	5.68812e+08	108815	108815
26	1	Infant	24h	BL	2.26171e+08	108815	2.67961e+06	3.264e+08	108815	108815	108815	210756	2.27315e+07	8.77045e+07	7.22591e+06	108815	1.47529e+06	240864	108815	108815	4.08565e+07	108815	108815	6.31063e+07	108815	1.77637e+06
28	2	Infant	24h	BL	7.45469e+07	3.06965e+07	484751	4.79118e+08	108815	108815	108815	108815	615765	8.39799e+07	108815	108815	2.75129e+06	2.8037e+06	108815	108815	108815	108815	108815	2.19055e+08	108815	108815
30	3	Infant	24h	BL	742533	108815	108815	108815	108815	108815	108815	7.46531e+06	1.28515e+06	108815	108815	108815	108815	108815	108815	108815	3.83946e+07	108815	1.08524e+06	2.15072e+08	108815	108815
32	1	Infant	24h	GB	1.1119e+09	108815	1.83309e+06	5.21697e+08	108815	108815	108815	314244	6.1906e+07	8.29603e+07	5.55164e+06	108815	1.72834e+06	108815	108815	108815	3.84844e+08	108815	108815	7.58899e+07	108815	2.09496e+06
34	2	Infant	24h	GB	3.31702e+08	5.44122e+07	221548	1.20868e+09	108815	108815	108815	177238	841882	4.51914e+08	108815	108815	177238	108815	108815	108815	265858	108815	108815	4.69017e+08	108815	108815
36	3	Infant	24h	GB	108815	108815	108815	108815	108815	108815	108815	1.07957e+08	263155	108815	108815	108815	108815	108815	108815	108815	6.43055e+07	108815	108815	4.04581e+08	108815	108815
37	4	Infant	24h	NSC	6.06627e+08	3.19672e+06	1.14169e+06	2.92989e+08	108815	5.87153e+06	108815	108815	1.07318e+07	9.42707e+06	1.14169e+06	108815	108815	108815	8.12228e+06	358816	1.53377e+08	108815	108815	3.54249e+07	108815	108815
39	5	Infant	24h	NSC	2.69347e+08	2.11206e+08	434693	2.6807e+08	108815	6.95509e+06	108815	108815	1.32581e+07	1.15737e+07	108815	108815	108815	8.66669e+06	108815	108815	1.25925e+08	7.14526e+06	108815	1.21062e+08	108815	108815
41	6	Infant	24h	NSC	2.41477e+08	1.17381e+08	615810	108815	9.4358e+06	1.78923e+08	5.68135e+06	178784	108815	1.80929e+08	108815	1.14422e+07	1.27532e+07	108815	108815	108815	1.56535e+07	108815	108815	4.20738e+07	108815	108815
44	4	Infant	24h	GOS	1.69378e+09	1.58244e+06	405755	5.79012e+08	108815	1.05902e+07	108815	108815	1.38768e+07	892660	730359	108815	108815	108815	324604	108815	6.69576e+08	108815	108815	2.10587e+07	108815	108815
46	5	Infant	24h	GOS	1.6813e+09	6.54521e+08	870519	6.80963e+08	108815	1.3493e+07	108815	108815	1.45812e+08	4.66816e+07	652889	108815	108815	108815	108815	108815	1.63222e+08	108815	108815	3.03049e+08	108815	108815
48	6	Infant	24h	GOS	1.02275e+09	5.96201e+07	292734	108815	8.55434e+06	4.42581e+08	1.48319e+07	130104	108815	8.46001e+07	108815	3.1225e+06	2.47198e+06	108815	108815	108815	2.22803e+07	108815	108815	1.19793e+08	108815	108815
50	4	Infant	24h	BL	4.94343e+08	3.05519e+06	2.07879e+06	2.60542e+08	108815	4.50405e+06	108815	108815	9.89001e+06	6.64583e+06	692930	108815	108815	108815	2.00635e+07	125987	1.38775e+08	108815	108815	8.42855e+07	108815	108815
52	5	Infant	24h	BL	3.06245e+08	1.72091e+08	552962	2.83742e+08	108815	1.11554e+07	108815	108815	1.82477e+07	1.02899e+07	108815	108815	108815	2.71673e+06	108815	108815	1.01432e+08	1.15641e+07	108815	1.37351e+08	108815	108815
54	6	Infant	24h	BL	2.43226e+08	1.22882e+08	624191	108815	8.90513e+06	2.18925e+08	2.2887e+06	249676	124838	1.54924e+08	108815	4.94359e+07	2.07689e+08	108815	108815	108815	9.61254e+06	108815	108815	4.64398e+07	108815	108815
56	4	Infant	24h	GB	1.5607e+09	1.15662e+06	490688	5.93348e+08	108815	1.64381e+07	108815	108815	1.58773e+07	2.138e+06	981377	108815	108815	108815	1.47207e+06	108815	4.54833e+08	108815	108815	4.25847e+07	108815	108815
58	5	Infant	24h	GB	1.58037e+09	8.05807e+08	1.69465e+06	7.68949e+08	108815	1.55696e+07	108815	108815	1.02421e+08	3.32576e+07	317747	108815	108815	108815	108815	108815	4.1985e+08	317747	108815	3.19972e+08	108815	108815
60	6	Infant	24h	GB	1.20361e+09	1.02757e+08	311384	108815	9.22829e+06	4.90401e+08	9.34152e+06	367999	169846	9.33303e+07	108815	2.43729e+07	5.83137e+07	108815	108815	108815	2.69772e+07	108815	108815	8.13844e+07	108815	108815

## Sheet: Family - Young children
Absolute abundances of bacterial families in young children's microbiota (cells/mL)
Sample_no	Donor	Donor_group	Timepoint	Treatment	Bifidobacteriaceae	Coriobacteriaceae	Bacteroidaceae	Prevotellaceae	Tannerellaceae	Acidaminococcaceae	Erysipelatoclostridiaceae	Lachnospiraceae	Oscillospiraceae	Ruminococcaceae	Selenomonadaceae	Veillonellaceae	Fusobacteriaceae	Enterobacteriaceae	Sutterellaceae	uncultured	Akkermansiaceae
7	7	Toddler	0h	NSC	2.04391e+07	689773	9.08866e+07	28923.9	1.19803e+06	4.70135e+06	90759.6	1.7159e+08	490102	1.80829e+08	28923.9	28923.9	3.0114e+07	28923.9	2.14193e+06	1.38681e+07	28923.9
8	8	Toddler	0h	NSC	4.14273e+07	2.36526e+06	9.76081e+07	6.63913e+07	3.39568e+06	28923.9	9.15662e+06	4.58323e+08	4.70711e+06	2.21328e+08	1.05149e+07	1.6955e+07	140511	28923.9	9.88259e+06	46836.9	46836.9
9	9	Toddler	0h	NSC	4.33677e+07	3.3521e+06	1.83667e+08	4.30651e+06	2.7003e+06	28923.9	3.30554e+06	2.96148e+08	4.60913e+06	1.95446e+08	28923.9	28923.9	28923.9	69835.3	2.0485e+06	838024	28923.9
10	10	Toddler	0h	NSC	3.43419e+07	1.12929e+06	1.84971e+08	28923.9	1.62154e+06	28923.9	1.37252e+07	1.75706e+08	2.3744e+06	1.57695e+08	28923.9	1.1872e+06	28923.9	28923.9	2.77978e+06	5.4727e+07	1.38989e+06
11	11	Toddler	0h	NSC	6.3094e+06	28923.9	7.56917e+07	28923.9	5.90421e+06	28923.9	3.89404e+06	1.1529e+08	99982.1	1.17821e+07	28923.9	2.97315e+06	28923.9	3.83984e+07	2.86265e+06	1.25767e+06	2.30432e+07
12	12	Toddler	0h	NSC	3.6717e+07	1.42475e+06	1.95814e+08	28923.9	2.89403e+06	2.56752e+06	1.29118e+06	2.20554e+08	445235	1.14752e+08	28923.9	534282	28923.9	118729	994358	28923.9	28923.9
61	7	Toddler	24h	NSC	7.44116e+07	4.14421e+06	3.17324e+08	130902	9.76192e+06	1.43052e+07	951634	3.044e+08	1.05294e+07	5.67911e+07	130902	130902	3.49372e+08	130902	2.71369e+07	3.56095e+06	130902
63	8	Toddler	24h	NSC	9.67629e+07	3.10918e+07	3.94145e+08	6.76217e+07	2.17524e+07	130902	2.89639e+06	4.68091e+08	3.52295e+07	8.36405e+07	2.9555e+07	2.81363e+07	130902	4.01947e+06	1.48366e+07	130902	354659
65	9	Toddler	24h	NSC	9.8438e+07	7.75342e+06	3.87177e+08	3.05956e+07	1.59249e+07	130902	130902	3.6023e+08	2.89613e+07	1.49785e+08	130902	1.33024e+06	130902	532097	2.99495e+07	152028	722132
68	7	Toddler	24h	GOS	9.11726e+08	1.16611e+07	5.25769e+08	130902	5.04912e+07	2.3803e+07	1.68304e+06	6.02408e+08	2.76499e+06	1.76238e+08	130902	130902	2.22402e+06	130902	9.1966e+06	1.50872e+07	130902
70	8	Toddler	24h	GOS	9.09888e+08	852183	3.95535e+08	7.12182e+06	1.24784e+07	130902	608702	5.35658e+08	7.12182e+06	6.28181e+07	9.1001e+07	2.94003e+07	130902	547832	3.65221e+06	130902	130902
72	9	Toddler	24h	GOS	1.41009e+09	8.4418e+06	3.48496e+08	1.24296e+06	1.63139e+07	130902	130902	3.56265e+08	3.10741e+06	1.68059e+08	130902	4.03963e+06	130902	207161	8.75254e+06	130902	130902
74	7	Toddler	24h	BL+	7.08278e+07	3.33307e+06	4.72519e+08	130902	9.49926e+06	3.0331e+07	388858	4.67519e+08	1.36656e+07	4.29966e+07	130902	130902	1.99707e+08	130902	9.14373e+07	7.72162e+06	130902
76	8	Toddler	24h	BL+	8.51883e+07	1.57756e+07	4.24759e+08	8.13759e+07	2.30061e+07	131463	3.02366e+06	5.2283e+08	5.07449e+07	8.71603e+07	5.32427e+07	2.10342e+07	130902	4.33829e+06	3.83873e+07	130902	394390
78	9	Toddler	24h	BL+	9.58744e+07	7.69274e+06	4.01162e+08	3.20531e+07	1.43408e+07	130902	189944	4.58003e+08	4.47794e+07	1.42791e+08	130902	617319	130902	522347	4.30699e+07	237430	664805
80	7	Toddler	24h	GB+	8.14563e+08	8.39823e+06	8.06488e+08	130902	2.87478e+07	3.7146e+07	2.45487e+06	6.75476e+08	2.84248e+06	1.83275e+08	130902	130902	1.22743e+06	193805	2.52593e+07	1.68611e+07	130902
82	8	Toddler	24h	GB+	9.68481e+08	243169	4.55273e+08	8.02458e+06	2.43169e+07	130902	1.27664e+06	5.65429e+08	1.50765e+07	7.62335e+07	8.40757e+07	2.61407e+07	130902	911884	1.0821e+07	130902	130902
84	9	Toddler	24h	GB+	1.48149e+09	1.13077e+07	3.88292e+08	267112	3.48136e+07	130902	130902	3.11275e+08	6.41069e+06	1.31864e+08	130902	3.47246e+06	130902	130902	2.44853e+07	130902	130902
85	10	Toddler	24h	NSC	1.2838e+08	5.69286e+06	5.68008e+08	130902	2.85805e+07	130902	7.37749e+06	3.109e+08	1.23152e+07	1.23094e+08	130902	2.56179e+07	130902	1.45226e+07	2.7593e+07	4.14185e+07	4.2406e+06
87	11	Toddler	24h	NSC	3.52856e+06	130902	2.08275e+08	130902	2.82285e+07	130902	954152	2.17835e+08	3.34853e+06	3.20451e+06	130902	1.99112e+07	130902	1.96933e+08	1.19539e+07	130902	8.54236e+07
89	12	Toddler	24h	NSC	1.8332e+08	648536	4.60839e+08	130902	1.41327e+07	1.71322e+07	1.99155e+07	2.59306e+08	1.30518e+07	4.20197e+07	130902	4.29655e+06	130902	2.5401e+07	1.12143e+07	130902	135112
92	10	Toddler	24h	GOS	9.40021e+08	4.20171e+06	7.91799e+08	130902	8.31402e+06	130902	5.45328e+06	4.13734e+08	1.16217e+06	8.36766e+07	130902	8.11734e+07	130902	6.52606e+06	9.3868e+06	8.92193e+07	1.78796e+06
94	11	Toddler	24h	GOS	5.32825e+06	130902	3.12645e+08	130902	6.78737e+07	130902	2.65593e+07	7.74974e+08	286906	5.61516e+06	130902	4.34048e+07	130902	9.96383e+08	983677	163946	4.59459e+07
96	12	Toddler	24h	GOS	1.06607e+09	130902	3.44888e+08	130902	1.48325e+07	1.27613e+07	5.11787e+07	1.76921e+08	1.5367e+06	7.25254e+07	130902	9.65446e+06	130902	1.677e+07	2.87295e+06	130902	130902
98	10	Toddler	24h	BL+	1.07484e+08	6.99741e+06	6.30651e+08	130902	3.09551e+07	130902	5.17652e+06	3.35719e+08	1.90673e+07	9.38537e+07	130902	2.07321e+07	130902	2.12784e+07	2.54404e+07	3.0903e+07	5.07247e+06
100	11	Toddler	24h	BL+	3.62646e+06	130902	1.70177e+08	130902	3.09028e+07	130902	845433	2.62262e+08	8.09836e+06	1.71311e+06	130902	2.5185e+07	130902	1.6813e+08	1.14133e+07	130902	1.04923e+08
102	12	Toddler	24h	BL+	1.34795e+08	595448	4.39627e+08	130902	1.23928e+07	2.15106e+07	8.00133e+06	2.89537e+08	2.14733e+07	2.85071e+07	130902	6.17777e+06	130902	3.43871e+07	9.22944e+06	130902	130902
104	10	Toddler	24h	GB+	1.00223e+09	3.87651e+06	9.11318e+08	130902	9.26055e+06	130902	5.35328e+06	4.14971e+08	4.61489e+06	5.35328e+07	130902	7.14078e+07	130902	5.29174e+06	8.33757e+06	4.36877e+07	1.41523e+06
106	11	Toddler	24h	GB+	4.78545e+06	130902	3.22385e+08	130902	8.94384e+07	130902	3.44332e+07	7.52416e+08	1.1001e+06	5.44551e+06	130902	4.82945e+07	130902	9.5852e+08	1.43013e+06	130902	6.61712e+07
108	12	Toddler	24h	GB+	1.12656e+09	130902	4.48579e+08	130902	2.21221e+07	2.46156e+07	6.6622e+07	2.14763e+08	3.45258e+06	3.68275e+07	130902	1.22119e+07	130902	2.83239e+07	3.58045e+06	130902	130902

## Sheet: OTU - Infants
Absolute abundances of OTUs in infants' microbiota (cells/mL)
Sample_no	Donor	Donor_group	Timepoint	Treatment	1_Bifidobacterium pseudocatenulatum	4_Bifidobacterium longum	9_Bifidobacterium bifidum	12_Bifidobacterium breve	120_Bifidobacterium animalis	15_Collinsella aerofaciens	32_Collinsella intestinalis_stercoris	116_Collinsella sp. GD3 (100.000 %)	143_Enterorhabdus caecimuris (92.593 %)	2_Bacteroides dorei	5_Bacteroides fragilis	16_Bacteroides uniformis	17_Bacteroides massiliensis	22_Bacteroides thetaiotaomicron_faecis	24_Bacteroides xylanisolvens_ovatus	39_Bacteroides intestinalis	103_Phocaeicola dorei (96.919 %)	111_Bacteroides thetaiotaomicron, Bacteroides faecis (95.498 %)	129_Bacteroides massiliensis, bacterium IARFR573 (96.919 %)	91_Dysgonomonas mossii	11_Parabacteroides distasonis	52_Parabacteroides merdae	48_Phascolarctobacterium faecium	23_Clostridium neonatale	136_Clostridium paraputrificum, intestinal bacterium M-3A (100.000 %)	41_Enterococcus faecalis	8_Ruminococcus gnavus	10_Blautia obeum_wexlerae	21_Eubacterium rectale	25_Clostridium symbiosum	26_ Faecalimonas umbilicata	31_Dorea longicatena	34_Clostridium clostridioforme_bolteae	59_Hungatella hathewayi	73_Lacrimispora sphenoides	94_Lactobacillus rhamnosus	60_Flavonifractor plautii	54_Clostridioides difficile	87_Peptoniphilus harei	102_Clostridium sp. MSTE9	90_Streptococcus salivarius	117_Streptococcus mitis	6_Veillonella parvula	114_Fusobacterium nucleatum_canifelinum	148_Aeromonas hydrophila
1	1	Infant	0h	NSC	5.99207e+07	4.72049e+07	2.21106e+07	4.14863e+07	2.36202e+06	20628.7	20628.7	20628.7	657103	1.69808e+08	20628.7	20628.7	1.01229e+06	790300	20628.7	20628.7	1.35861e+06	532786	577185	20628.7	20628.7	20628.7	20628.7	20628.7	266393	1.10376e+07	1.22008e+07	7.25477e+06	20628.7	1.76707e+06	20628.7	1.74044e+06	20628.7	20628.7	20628.7	5.80737e+06	20628.7	20628.7	20628.7	20628.7	612704	44398.9	20628.7	20628.7	20628.7
2	2	Infant	0h	NSC	1.0905e+07	1.69488e+06	1.26524e+07	148904	20628.7	1.41809e+07	20628.7	20628.7	20628.7	20628.7	1.02358e+08	20628.7	20628.7	20628.7	20628.7	20628.7	20628.7	20628.7	20628.7	20628.7	20628.7	20628.7	20628.7	74451.9	20628.7	56933.8	20628.7	3.22683e+07	20628.7	20628.7	1.34189e+07	20628.7	20628.7	20628.7	20628.7	20628.7	20628.7	35036.2	20628.7	20628.7	1.75181e+06	65692.8	20628.7	20628.7	20628.7
3	3	Infant	0h	NSC	20628.7	20628.7	20628.7	20628.7	20628.7	20628.7	20628.7	20628.7	20628.7	20628.7	20628.7	20628.7	20628.7	20628.7	20628.7	20628.7	20628.7	20628.7	20628.7	20628.7	20628.7	20628.7	20628.7	7.85826e+06	20628.7	20628.7	20628.7	20628.7	20628.7	20628.7	20628.7	20628.7	20628.7	20628.7	20628.7	20628.7	20628.7	20628.7	20628.7	20628.7	55914.1	290637	22715.1	20628.7	20628.7
4	4	Infant	0h	NSC	4.99123e+07	5.35298e+08	20628.7	20628.7	20628.7	20628.7	20628.7	5.45677e+06	20628.7	6.77899e+07	457911	171717	1.98047e+07	9.61613e+06	1.74579e+07	5.28506e+06	20628.7	20628.7	20628.7	20628.7	152637	3.1863e+06	20628.7	20628.7	20628.7	4.29292e+06	6.3726e+06	20628.7	20628.7	20628.7	20628.7	20628.7	20628.7	20628.7	20628.7	553309	20628.7	20628.7	20628.7	57238.9	1.14478e+06	95398.2	3.72816e+07	20628.7	20628.7
5	5	Infant	0h	NSC	9.34694e+07	20628.7	20628.7	1.19747e+08	43007.4	1.40304e+08	20628.7	20628.7	20628.7	1.4568e+08	2.50733e+07	3.54238e+07	20628.7	20628.7	1.82065e+06	57343.2	20628.7	20628.7	20628.7	20628.7	1.03218e+06	186365	20628.7	20628.7	20628.7	5.73432e+06	6.92419e+06	4.26347e+07	20628.7	20628.7	20628.7	20628.7	20628.7	20628.7	20628.7	20628.7	20628.7	20628.7	20628.7	20628.7	415738	57343.2	702454	20628.7	20628.7
6	6	Infant	0h	NSC	1.65649e+08	20628.7	9.79246e+07	2.01749e+07	20628.7	20628.7	1.12468e+08	20628.7	20628.7	20628.7	20628.7	20628.7	20628.7	20628.7	20628.7	20628.7	20628.7	20628.7	20628.7	4.9509e+06	5.18606e+07	20628.7	20628.7	61886.2	4.66209e+06	20628.7	1.15005e+08	20628.7	6.06485e+06	1.06857e+07	1.06032e+07	20628.7	1.62348e+07	1.6503e+06	3.63066e+06	20628.7	2.80551e+06	6.55994e+06	20628.7	20628.7	61886.2	20628.7	165030	20628.7	20628.7
13	1	Infant	24h	NSC	5.04048e+07	1.27974e+08	3.07248e+07	5.49037e+07	2.55862e+06	108815	108815	108815	2.0469e+06	2.66608e+08	108815	108815	4.0085e+06	3.49678e+06	108815	108815	3.04902e+06	108815	108815	108815	108815	108815	108815	108815	298506	2.7825e+07	2.23879e+07	1.1727e+06	108815	1.57355e+07	108815	6.07033e+07	108815	108815	108815	8.12362e+06	108815	1.72707e+06	108815	108815	108815	108815	5.50743e+07	108815	108815
15	2	Infant	24h	NSC	2.04223e+07	1.09673e+07	2.73569e+07	694822	108815	2.19891e+07	108815	108815	108815	108815	3.53297e+08	108815	108815	108815	108815	108815	108815	108815	108815	108815	108815	108815	108815	108815	108815	231607	108815	2.84877e+07	108815	108815	4.85967e+07	108815	108815	108815	108815	108815	108815	1.58174e+07	1.37057e+07	108815	108815	108815	108815	108815	108815
17	3	Infant	24h	NSC	108815	108815	108815	317680	108815	108815	108815	108815	108815	108815	108815	108815	108815	108815	108815	108815	108815	108815	108815	108815	108815	108815	108815	4.59702e+06	108815	672734	108815	108815	108815	108815	108815	108815	108815	108815	108815	108815	108815	108815	108815	108815	108815	108815	3.91214e+07	108815	663391
20	1	Infant	24h	GOS	3.23187e+08	5.92863e+08	1.38088e+08	2.67332e+08	3.47676e+06	108815	108815	108815	1.51163e+06	7.03439e+08	108815	108815	5.13955e+06	2.19187e+06	108815	108815	9.14538e+06	2.34303e+06	4.08141e+06	108815	108815	108815	108815	108815	377908	8.0041e+07	3.40873e+07	1.28489e+06	108815	5.66863e+06	108815	1.08838e+07	108815	108815	108815	9.97678e+06	108815	108815	108815	108815	108815	108815	3.51455e+07	108815	108815
22	2	Infant	24h	GOS	1.38745e+08	8.63146e+07	1.96431e+08	4.98028e+06	108815	3.3212e+07	108815	108815	108815	108815	1.11289e+09	108815	108815	108815	108815	108815	108815	108815	108815	108815	108815	108815	108815	108815	108815	1.09994e+06	108815	1.78251e+08	108815	108815	1.79595e+08	108815	108815	108815	108815	108815	108815	1.77212e+06	108815	108815	108815	108815	108815	108815	108815
24	3	Infant	24h	GOS	108815	108815	108815	609508	108815	108815	108815	108815	108815	108815	108815	108815	108815	108815	108815	108815	108815	108815	108815	108815	108815	108815	108815	6.77844e+07	108815	246148	108815	108815	108815	108815	108815	108815	108815	108815	108815	108815	108815	108815	108815	108815	108815	108815	1.11892e+08	108815	108815
26	1	Infant	24h	BL	3.87489e+07	1.1724e+08	2.34541e+07	4.41684e+07	2.01723e+06	108815	108815	108815	2.61939e+06	3.04933e+08	108815	108815	4.48609e+06	3.22155e+06	108815	108815	6.17213e+06	2.70972e+06	2.98069e+06	108815	108815	108815	108815	108815	120432	2.27315e+07	1.84562e+07	1.32475e+06	108815	2.58025e+07	108815	4.15791e+07	108815	108815	108815	7.22591e+06	108815	1.47529e+06	108815	108815	108815	108815	4.08565e+07	108815	108815
28	2	Infant	24h	BL	2.81156e+07	1.61933e+07	2.91506e+07	1.07431e+06	108815	3.06965e+07	108815	108815	108815	108815	4.79104e+08	108815	108815	108815	108815	108815	108815	108815	108815	108815	108815	108815	108815	108815	108815	615765	108815	3.28714e+07	108815	108815	5.10954e+07	108815	108815	108815	108815	108815	108815	2.75129e+06	2.72509e+06	108815	108815	108815	108815	108815	108815
30	3	Infant	24h	BL	108815	108815	108815	731109	108815	108815	108815	108815	108815	108815	108815	108815	108815	108815	108815	108815	108815	108815	108815	108815	108815	108815	108815	7.46531e+06	108815	1.28515e+06	108815	108815	108815	108815	108815	108815	108815	108815	108815	108815	108815	108815	108815	108815	108815	108815	3.8149e+07	108815	1.08524e+06
32	1	Infant	24h	GB	2.7753e+08	5.07189e+08	1.17684e+08	2.05463e+08	3.66618e+06	108815	108815	108815	1.83309e+06	5.06247e+08	108815	108815	6.70387e+06	4.76603e+06	108815	108815	3.98042e+06	108815	108815	108815	108815	108815	108815	108815	314244	6.1906e+07	4.76603e+07	1.62359e+06	108815	1.99545e+07	108815	1.3722e+07	108815	108815	108815	5.55164e+06	108815	1.72834e+06	108815	108815	108815	108815	3.84844e+08	108815	108815
34	2	Infant	24h	GB	1.24554e+08	9.17209e+07	1.08913e+08	6.51351e+06	108815	5.41906e+07	108815	108815	108815	108815	1.20868e+09	108815	108815	108815	108815	108815	108815	108815	108815	108815	108815	108815	108815	108815	108815	841882	108815	1.99305e+08	108815	108815	2.52609e+08	108815	108815	108815	108815	108815	108815	177238	108815	108815	108815	108815	265858	108815	108815
36	3	Infant	24h	GB	108815	108815	108815	108815	108815	108815	108815	108815	108815	108815	108815	108815	108815	108815	108815	108815	108815	108815	108815	108815	108815	108815	108815	1.07957e+08	108815	263155	108815	108815	108815	108815	108815	108815	108815	108815	108815	108815	108815	108815	108815	108815	108815	108815	6.42338e+07	108815	108815
37	4	Infant	24h	NSC	3.76756e+07	5.6869e+08	108815	108815	108815	108815	108815	3.19672e+06	108815	1.90629e+08	1.5005e+06	913349	6.00201e+07	1.91151e+07	1.84301e+07	978588	108815	108815	108815	108815	1.01121e+06	4.86032e+06	108815	108815	108815	1.07318e+07	9.42707e+06	108815	108815	108815	108815	108815	108815	108815	108815	1.14169e+06	108815	108815	108815	8.12228e+06	260957	108815	1.53377e+08	108815	108815
39	5	Infant	24h	NSC	1.08402e+08	108815	108815	1.60619e+08	108815	2.10799e+08	108815	108815	108815	7.47943e+07	1.58446e+08	2.85811e+07	108815	108815	5.27065e+06	489029	108815	108815	108815	108815	5.86835e+06	1.0324e+06	108815	108815	108815	1.32581e+07	8.20483e+06	3.36887e+06	108815	108815	108815	108815	108815	108815	108815	108815	108815	108815	8.04182e+06	108815	108815	108815	1.22529e+08	7.14526e+06	108815
41	6	Infant	24h	NSC	1.49264e+08	108815	8.01745e+07	1.20182e+07	108815	108815	1.17222e+08	108815	108815	108815	108815	108815	108815	108815	108815	108815	108815	108815	108815	9.35635e+06	1.78923e+08	108815	5.68135e+06	108815	178784	108815	8.42667e+07	108815	1.25149e+06	2.5725e+07	1.64878e+07	108815	3.03535e+07	4.82716e+06	1.67063e+07	108815	1.14422e+07	1.08462e+07	108815	108815	108815	108815	1.56535e+07	108815	108815
44	4	Infant	24h	GOS	6.44339e+07	1.62894e+09	108815	108815	108815	108815	108815	1.58244e+06	108815	4.65401e+08	1.17669e+06	730359	5.17337e+07	1.71634e+07	3.19735e+07	4.95021e+06	162302	108815	108815	108815	689783	9.45409e+06	108815	108815	108815	1.38768e+07	811509	108815	108815	108815	108815	108815	108815	108815	108815	730359	108815	108815	108815	243453	108815	108815	6.69292e+08	108815	108815
46	5	Infant	24h	GOS	5.5735e+08	217630	1.08815e+06	1.11981e+09	108815	6.54521e+08	108815	108815	108815	1.05768e+08	4.52996e+08	1.03374e+08	108815	108815	1.68663e+07	1.63222e+06	108815	108815	108815	108815	7.07297e+06	6.42008e+06	108815	108815	108815	1.45812e+08	4.22202e+07	4.46141e+06	108815	108815	108815	108815	108815	108815	108815	652889	108815	108815	108815	108815	108815	108815	1.63222e+08	108815	108815
48	6	Infant	24h	GOS	7.1993e+08	108815	2.5689e+08	4.58942e+07	108815	108815	5.95876e+07	108815	108815	108815	108815	108815	108815	108815	108815	108815	108815	108815	108815	8.32665e+06	4.42484e+08	108815	1.48319e+07	108815	130104	108815	7.77371e+06	108815	617994	3.04443e+07	3.31765e+06	108815	3.40872e+07	4.94395e+06	2.30935e+06	108815	3.1225e+06	2.47198e+06	108815	108815	108815	108815	2.22803e+07	108815	108815
50	4	Infant	24h	BL	2.65833e+07	4.6776e+08	108815	108815	108815	108815	108815	3.05519e+06	108815	1.77705e+08	1.13389e+06	661434	4.83791e+07	1.5087e+07	1.55909e+07	108815	108815	108815	377962	108815	1.07089e+06	3.43316e+06	108815	108815	108815	9.89001e+06	6.61434e+06	108815	108815	108815	108815	108815	108815	108815	108815	692930	108815	108815	108815	2.00635e+07	125987	108815	1.38681e+08	108815	108815
52	5	Infant	24h	BL	1.32302e+08	528920	108815	1.73293e+08	108815	1.71562e+08	108815	108815	108815	8.18865e+07	1.73101e+08	1.99066e+07	108815	108815	8.29443e+06	528920	108815	108815	108815	108815	1.01937e+07	937631	108815	108815	108815	1.82477e+07	8.22231e+06	1.34634e+06	108815	108815	108815	108815	108815	108815	108815	108815	108815	108815	1.8993e+06	108815	108815	108815	1.01384e+08	1.15641e+07	108815
54	6	Infant	24h	BL	1.4785e+08	108815	8.09784e+07	1.43564e+07	108815	108815	1.22841e+08	108815	108815	108815	108815	108815	108815	108815	108815	108815	108815	108815	108815	8.90513e+06	2.18925e+08	108815	2.2887e+06	108815	208064	124838	5.79665e+07	108815	374515	4.47753e+07	9.36287e+06	108815	2.60496e+07	3.20418e+06	1.19845e+07	108815	4.93111e+07	2.0744e+08	108815	108815	108815	108815	9.61254e+06	108815	108815
56	4	Infant	24h	GB	5.11367e+07	1.50929e+09	108815	108815	108815	108815	108815	1.15662e+06	108815	4.81996e+08	1.15662e+06	595836	6.11608e+07	1.58773e+07	2.13099e+07	2.03285e+06	175246	1.26177e+06	1.71741e+06	108815	876229	1.52113e+07	108815	108815	108815	1.58773e+07	2.138e+06	108815	108815	108815	108815	108815	108815	108815	108815	981377	108815	108815	108815	1.43702e+06	108815	108815	4.54833e+08	108815	108815
58	5	Infant	24h	GB	4.63805e+08	108815	423663	1.11413e+09	108815	8.0443e+08	108815	108815	108815	6.43968e+07	5.88786e+08	9.77603e+07	108815	108815	1.59933e+07	1.58874e+06	108815	108815	108815	108815	9.53242e+06	6.0372e+06	108815	108815	108815	1.02421e+08	3.20925e+07	1.16507e+06	108815	108815	108815	108815	108815	108815	108815	317747	108815	108815	108815	108815	108815	108815	4.19532e+08	317747	108815
60	6	Infant	24h	GB	7.78007e+08	108815	3.57639e+08	6.75137e+07	108815	108815	1.02643e+08	108815	108815	108815	108815	108815	108815	108815	108815	108815	108815	108815	108815	9.22829e+06	4.90401e+08	108815	9.34152e+06	283076	108815	169846	5.06707e+06	108815	311384	4.63679e+07	5.06707e+06	108815	2.84209e+07	4.75568e+06	2.06646e+06	108815	2.36935e+07	5.78325e+07	108815	108815	108815	108815	2.69772e+07	108815	108815
[truncated: 5 more columns]

## Sheet: OTU - Young Children
Absolute abundances of OTUs in young children's microbiota (cells/mL)
Sample_no	Donor	Donor_group	Timepoint	Treatment	1_Bifidobacterium pseudocatenulatum	4_Bifidobacterium longum	9_Bifidobacterium bifidum	15_Collinsella aerofaciens	89_Eggerthella lenta	2_Bacteroides dorei	5_Bacteroides fragilis	16_Bacteroides uniformis	17_Bacteroides massiliensis	22_Bacteroides thetaiotaomicron_faecis	24_Bacteroides xylanisolvens_ovatus	39_Bacteroides intestinalis	86_No BLAST hit	98_Barnesiella intestinihominis	53_Paraprevotella clara	74_Prevotella copri	105_Prevotella ruminicola (91.509 %)	47_Alistipes finegoldii_onderdonkii	93_Alistipes putredinis	11_Parabacteroides distasonis	52_Parabacteroides merdae	81_Parabacteroides goldsteinii	108_Desulfovibrio piger (99.297 %)	48_Phascolarctobacterium faecium	95_Clostridiales bacterium (95.8%)	140_No BLAST hit	41_Enterococcus faecalis	37_Clostridium ramosum	76_Faecalibacillus intestinalis	8_Ruminococcus gnavus	10_Blautia obeum_wexlerae	13_Ruminococcus faecis	18_Tyzzerella nexilis	20_Blautia fusiformis	21_Eubacterium rectale	25_Clostridium symbiosum	27_Fusicatenibacter saccharivorans	29_Clostridium fessum	30_Anaerobutyricum hallii	31_Dorea longicatena	34_Clostridium clostridioforme_bolteae	38_Clostridium lactatifermentans	40_Anaerotignum lactatifermentans	42_Blautia faecis	45_Eubacterium eligens
7	7	Toddler	0h	NSC	7.74871e+06	1.26847e+07	28923.9	689581	108881	6.5619e+07	1.07066e+06	1.01259e+07	28923.9	2.84906e+06	1.07066e+07	28923.9	28923.9	489965	28923.9	28923.9	28923.9	453671	290350	28923.9	1.19769e+06	28923.9	28923.9	4.70004e+06	28923.9	36293.7	28923.9	90734.3	28923.9	616993	2.94705e+07	1.22128e+07	1.18499e+07	1.62959e+07	54440.6	145175	1.74936e+07	2.35909e+06	725874	4.30081e+06	54440.6	72587.4	28923.9	780315	2.36272e+07
8	8	Toddler	0h	NSC	2.79114e+07	724667	1.26934e+07	2.36101e+06	140258	2.20205e+07	28923.9	1.50076e+07	3.30775e+07	1.37219e+07	8.90639e+06	4.55839e+06	28923.9	3.31944e+06	794796	5.08436e+07	1.46336e+07	3.5532e+06	1.12206e+06	1.70647e+06	1.6831e+06	28923.9	420774	28923.9	28923.9	28923.9	28923.9	210387	8.92976e+06	2.54802e+06	4.6028e+07	6.03811e+07	93505.4	3.94125e+07	1.59824e+08	28923.9	2.02439e+07	1.03791e+07	1.78128e+07	7.62069e+06	257140	28923.9	93505.4	1.29739e+07	8.01809e+06
9	9	Toddler	0h	NSC	4.07715e+07	2.53659e+06	28923.9	3.35108e+06	28923.9	6.39731e+07	28923.9	1.65925e+07	5.65961e+07	3.83978e+06	232714	4.06552e+07	1.50566e+07	1.16357e+06	4.30521e+06	28923.9	28923.9	1.07049e+06	3.4209e+06	1.58246e+06	1.11703e+06	28923.9	28923.9	28923.9	2.53659e+06	232714	28923.9	116357	3.18818e+06	28923.9	2.77861e+07	5.95748e+06	28923.9	2.61105e+07	5.93421e+07	28923.9	5.69917e+07	6.21347e+06	139629	2.02461e+06	28923.9	28923.9	28923.9	2.16424e+06	2.92987e+07
10	10	Toddler	0h	NSC	1.98996e+07	1.17142e+07	2.57423e+06	1.12803e+06	28923.9	1.15059e+08	28923.9	2.16061e+07	2.36019e+07	1.22927e+07	1.15985e+07	28923.9	28923.9	28923.9	28923.9	28923.9	28923.9	1.53297e+06	2.57423e+06	28923.9	28923.9	1.61974e+06	28923.9	28923.9	28923.9	2.0536e+06	28923.9	144619	1.34496e+07	6.47895e+06	3.38988e+07	2.8866e+07	7.23097e+06	7.54913e+06	3.25683e+07	202467	6.18971e+06	1.38835e+06	2.25606e+06	752021	752021	28923.9	28923.9	2.48745e+06	6.01617e+06
11	11	Toddler	0h	NSC	2.39401e+06	3.5305e+06	384093	28923.9	220985	2.64603e+07	3.94195e+07	28923.9	28923.9	28923.9	6.95051e+06	2.56237e+06	28923.9	28923.9	28923.9	28923.9	28923.9	2.13093e+06	28923.9	5.90346e+06	28923.9	28923.9	28923.9	28923.9	28923.9	28923.9	36830.9	505109	3.37265e+06	8.11489e+07	1.22331e+07	2.14145e+06	457755	705048	3.12536e+06	605078	28923.9	2.15724e+06	536678	28923.9	394616	28923.9	52615.5	468278	299908
12	12	Toddler	0h	NSC	1.78204e+07	1.52809e+07	3.20003e+06	1.40919e+06	176149	1.67576e+08	337618	1.1024e+07	28923.9	4.56519e+06	9.49735e+06	28923.9	28923.9	748632	28923.9	28923.9	28923.9	2.33397e+06	28923.9	308260	2.55416e+06	28923.9	28923.9	2.53948e+06	28923.9	28923.9	28923.9	1.02753e+06	28923.9	6.64961e+06	1.60002e+07	2.15488e+07	910101	2.52039e+07	5.05987e+07	176149	28923.9	3.7138e+06	5.48997e+06	660557	249544	28923.9	28923.9	5.91566e+06	2.67746e+07
61	7	Toddler	24h	NSC	4.87789e+07	2.5602e+07	130902	4.14421e+06	1.04373e+06	1.87717e+08	9.51634e+06	4.17184e+07	130902	3.85258e+07	3.7697e+07	130902	130902	214885	130902	130902	130902	767447	552562	130902	9.76192e+06	130902	130902	1.43052e+07	130902	130902	130902	951634	130902	2.57862e+06	2.26857e+07	2.947e+07	4.57398e+07	2.47118e+07	130902	1.84801e+07	9.57773e+06	9.48564e+06	828842	1.73136e+07	8.71819e+06	3.27546e+07	130902	552562	1.71294e+07
63	8	Toddler	24h	NSC	6.26831e+07	942602	3.28143e+07	3.08113e+07	1.29608e+06	1.61362e+08	130902	9.76772e+07	5.60259e+07	5.27268e+07	1.34321e+07	9.01363e+06	130902	2.06194e+06	1.83218e+07	4.33008e+07	5.77344e+06	7.89429e+06	1.00151e+06	1.58475e+07	5.41996e+06	130902	5.06649e+06	130902	130902	130902	130902	130902	2.76889e+06	8.42451e+06	2.58037e+07	6.96347e+07	130902	4.38899e+07	3.17539e+07	3.7115e+06	8.07103e+06	4.89564e+07	2.81013e+07	3.69382e+07	9.89732e+06	130902	3.13415e+07	2.06194e+07	2.00303e+06
65	9	Toddler	24h	NSC	9.2674e+07	5.24354e+06	130902	7.75133e+06	341970	9.73855e+07	130902	7.84252e+07	1.8436e+08	2.03662e+07	130902	3.87566e+06	130902	341970	3.05873e+07	130902	130902	1.1779e+06	3.95166e+06	1.43248e+07	1.40588e+06	130902	130902	130902	531954	130902	130902	130902	130902	151987	1.34888e+07	5.24354e+06	130902	1.22729e+07	9.91714e+06	4.40762e+06	6.85081e+07	5.19795e+07	2.81176e+06	1.75925e+07	5.85149e+06	3.21832e+07	130902	1.54267e+07	1.1399e+07
68	7	Toddler	24h	GOS	7.74679e+08	1.36326e+08	130902	1.16611e+07	130902	3.99601e+08	1.73113e+07	4.3759e+07	130902	1.48468e+07	4.77262e+07	130902	130902	420760	130902	130902	130902	1.02184e+06	661194	130902	5.04912e+07	130902	130902	2.3803e+07	130902	130902	130902	1.68304e+06	130902	5.52998e+06	1.59889e+07	3.81088e+08	1.70107e+07	6.43762e+07	130902	6.49172e+06	7.45346e+06	9.1966e+06	1.41255e+07	7.754e+06	7.754e+06	8.95617e+06	130902	360651	9.8578e+06
70	8	Toddler	24h	GOS	6.66042e+08	1.49631e+07	2.26637e+08	851561	243303	1.82903e+08	182477	5.77845e+07	3.30892e+07	6.79424e+07	3.54006e+07	1.52673e+07	130902	2.25055e+06	4.37945e+06	243303	2.49386e+06	5.35267e+06	364955	7.60322e+06	4.86606e+06	130902	1.28342e+07	130902	130902	130902	130902	130902	547432	5.59597e+06	1.14352e+07	2.79312e+08	130902	1.64838e+07	1.67271e+07	1.15569e+06	1.19827e+07	1.09486e+07	8.38179e+07	4.62276e+06	6.1434e+06	130902	2.25055e+06	1.65446e+07	1.58147e+06
72	9	Toddler	24h	GOS	1.34475e+09	6.09012e+07	258934	8.44123e+06	258934	1.31745e+08	130902	3.11756e+07	1.62041e+08	1.78664e+07	310720	3.36614e+06	130902	414294	1.24288e+06	130902	130902	828587	2.01968e+06	1.15484e+07	4.76438e+06	130902	130902	130902	130902	130902	130902	130902	130902	414294	6.16262e+06	1.81771e+07	130902	5.23046e+06	5.69654e+06	2.27862e+06	1.52408e+08	3.11756e+07	3.72864e+07	517867	6.31798e+06	4.45366e+06	130902	1.24806e+07	4.45366e+06
74	7	Toddler	24h	BL+	3.96636e+07	3.11087e+07	130902	3.33307e+06	777717	2.97588e+08	1.31656e+07	7.56607e+07	130902	4.06635e+07	4.24967e+07	130902	130902	944371	130902	130902	130902	1.27768e+06	888819	130902	9.49926e+06	130902	130902	3.01643e+07	130902	130902	130902	388858	130902	2.94421e+06	1.78319e+07	3.01088e+07	4.51631e+07	2.28871e+07	130902	4.00524e+07	7.16611e+06	1.00548e+07	722166	1.83875e+07	8.11048e+06	1.85874e+08	130902	944371	1.71653e+07
76	8	Toddler	24h	BL+	5.87752e+07	916317	2.51333e+07	1.57083e+07	1.17812e+06	1.80122e+08	130902	1.00402e+08	6.51894e+07	5.09211e+07	1.2043e+07	1.2043e+07	130902	2.35624e+06	1.46611e+07	5.87752e+07	7.59234e+06	9.68678e+06	523610	1.75409e+07	5.367e+06	130902	7.19964e+06	130902	130902	130902	130902	130902	3.01076e+06	6.80693e+06	1.741e+07	6.46658e+07	130902	4.33287e+07	1.45302e+07	1.23048e+07	6.41422e+06	5.58954e+07	2.0159e+07	3.67836e+07	8.24686e+06	130902	1.23048e+08	1.70173e+07	2.09444e+06
78	9	Toddler	24h	BL+	9.03354e+07	5.36411e+06	130902	7.69014e+06	427230	1.02535e+08	130902	8.0794e+07	1.87317e+08	2.01273e+07	189880	3.18049e+06	130902	712050	3.18998e+07	130902	130902	1.75639e+06	4.46218e+06	1.16302e+07	2.23109e+06	130902	130902	130902	474700	130902	130902	130902	142410	142410	8.11737e+06	4.50965e+06	130902	4.03495e+06	7.88002e+06	8.68701e+06	6.24231e+07	4.59035e+07	1.61398e+06	1.41461e+07	4.12989e+06	1.73645e+08	130902	1.55227e+07	7.83255e+06
80	7	Toddler	24h	GB+	6.83616e+08	1.30043e+08	130902	8.39823e+06	452212	6.19208e+08	4.46398e+07	6.40849e+07	130902	2.03496e+07	5.37487e+07	130902	130902	1.93805e+06	130902	130902	130902	1.29204e+06	904425	130902	2.87478e+07	130902	130902	3.7146e+07	130902	130902	130902	2.45487e+06	130902	7.62301e+06	1.43416e+07	4.06022e+08	1.12407e+07	8.03646e+07	130902	1.32434e+07	3.5531e+06	7.5584e+06	1.70549e+07	8.01062e+06	8.20442e+06	5.3038e+07	130902	387611	1.15637e+07
82	8	Toddler	24h	GB+	7.14349e+08	1.53127e+07	2.36982e+08	243059	486117	2.08727e+08	303823	7.02439e+07	6.0157e+07	6.96363e+07	3.05646e+07	1.3672e+07	130902	3.52435e+06	5.165e+06	182294	2.67364e+06	9.60081e+06	1.033e+06	1.51912e+07	9.1147e+06	130902	1.86547e+07	130902	130902	130902	130902	130902	1.27606e+06	1.53735e+07	1.70749e+07	2.93129e+08	130902	3.76133e+07	1.24568e+07	5.22576e+06	9.41852e+06	1.62242e+07	1.37936e+07	6.56258e+06	8.62858e+06	130902	2.5035e+07	2.36982e+07	1.27606e+06
84	9	Toddler	24h	GB+	1.40117e+09	7.56762e+07	267092	1.13069e+07	130902	1.32211e+08	130902	5.18159e+07	1.67378e+08	2.76886e+07	445154	5.96506e+06	130902	130902	267092	130902	130902	979339	2.84899e+06	2.47506e+07	1.00605e+07	130902	130902	130902	356123	130902	130902	130902	130902	1.06837e+06	5.25282e+06	1.7361e+07	130902	5.51991e+06	4.00639e+06	4.54057e+06	8.41341e+07	1.29985e+07	5.22611e+07	267092	9.5263e+06	3.52562e+07	130902	1.23753e+07	7.47859e+06
85	10	Toddler	24h	NSC	8.06295e+07	3.39248e+07	1.37093e+07	5.69286e+06	697085	3.20717e+08	130902	5.30947e+07	7.5169e+07	8.60319e+07	2.90452e+07	130902	130902	130902	130902	130902	130902	2.67216e+06	2.20744e+06	130902	130902	2.85805e+07	130902	130902	130902	522814	130902	987537	6.38995e+06	8.53929e+06	2.7593e+07	3.86882e+07	5.96008e+07	1.33608e+07	5.63477e+06	1.79499e+07	1.62653e+06	1.68462e+06	4.47296e+06	6.38995e+06	1.50454e+07	232362	130902	8.65548e+06	4.58914e+06
87	11	Toddler	24h	NSC	1.47624e+06	1.40422e+06	648103	130902	2.32237e+06	8.13009e+07	9.03564e+07	130902	130902	130902	1.47804e+07	2.07573e+07	130902	130902	130902	130902	130902	5.88694e+06	130902	2.80845e+07	130902	130902	130902	130902	130902	130902	1.62026e+06	756120	198032	7.66562e+07	1.12158e+07	1.02616e+06	4.51872e+06	198032	324052	2.24856e+07	130902	8.91142e+06	162026	130902	1.04237e+07	130902	2.13514e+07	234037	522083
89	12	Toddler	24h	NSC	1.15069e+08	4.60005e+07	2.20954e+07	648275	2.35e+06	3.79268e+08	3.94367e+06	1.76385e+07	130902	3.15764e+07	2.115e+07	130902	130902	810343	130902	130902	130902	8.80573e+06	130902	2.97126e+06	1.11557e+07	130902	130902	1.70442e+07	130902	130902	130902	1.98534e+07	130902	5.21321e+06	9.42699e+06	1.1831e+07	6.23964e+06	2.49045e+07	5.32125e+06	1.90701e+07	130902	9.61607e+06	8.45458e+06	432183	6.29367e+06	837355	2.57149e+07	1.09937e+07	1.26954e+07
92	10	Toddler	24h	GOS	7.12116e+08	1.70969e+08	5.38019e+07	4.20048e+06	268116	5.71802e+08	130902	3.34251e+07	9.50024e+07	5.7198e+07	2.95821e+07	130902	130902	130902	130902	130902	130902	1.34058e+06	1.42995e+06	130902	130902	8.31159e+06	130902	130902	130902	130902	130902	4.28985e+06	1.16184e+06	1.90362e+07	2.84203e+07	2.33529e+08	5.7198e+06	8.93719e+06	8.75845e+06	2.94927e+06	3.12802e+06	714976	4.44179e+07	625604	9.38405e+06	130902	130902	9.20531e+06	1.42995e+06
94	11	Toddler	24h	GOS	3.77076e+06	655785	860718	130902	245919	1.13082e+08	1.82431e+08	130902	130902	130902	7.95139e+06	8.60718e+06	130902	130902	130902	130902	130902	2.29525e+06	130902	6.78737e+07	130902	130902	130902	130902	130902	130902	245919	2.63953e+07	163946	5.42908e+08	1.15459e+08	860718	368879	130902	130902	2.1313e+07	130902	2.20098e+07	130902	130902	1.00417e+07	130902	130902	130902	130902
96	12	Toddler	24h	GOS	7.65441e+08	2.12771e+08	8.75802e+07	130902	167010	2.74431e+08	3.70763e+06	2.04087e+07	130902	1.72689e+07	2.45505e+07	130902	130902	267216	130902	130902	130902	1.80371e+06	130902	2.30474e+06	1.25258e+07	130902	130902	1.27596e+07	130902	130902	130902	5.10383e+07	130902	5.04371e+06	2.67216e+06	4.40573e+07	2.00412e+06	2.9828e+07	1.03546e+06	2.90598e+06	130902	1.77031e+06	3.93142e+07	130902	3.13979e+06	130902	130902	8.61773e+06	3.97484e+06
98	10	Toddler	24h	BL+	6.75821e+07	2.98256e+07	9.77718e+06	6.99484e+06	1.01412e+06	3.70128e+08	130902	5.33324e+07	8.11558e+07	8.98408e+07	2.92535e+07	130902	130902	130902	130902	130902	130902	2.36628e+06	2.00224e+06	130902	130902	3.09437e+07	130902	130902	130902	234028	130902	598072	4.57655e+06	9.72517e+06	2.75113e+07	3.46622e+07	5.7831e+07	1.22735e+07	4.26451e+06	4.35552e+07	1.27415e+06	2.4703e+06	3.06837e+06	5.56467e+06	1.672e+07	208025	130902	7.85294e+06	2.78233e+06
100	11	Toddler	24h	BL+	1.46838e+06	1.49063e+06	600702	130902	2.13583e+06	6.33407e+07	7.30855e+07	130902	130902	130902	1.58407e+07	1.77986e+07	130902	130902	130902	130902	130902	7.14168e+06	130902	3.09028e+07	130902	130902	130902	130902	130902	130902	1.80211e+06	556206	289227	5.6377e+07	1.2281e+07	889929	3.40398e+06	130902	222482	3.77108e+07	130902	9.43325e+06	177986	130902	9.65573e+06	130902	7.35082e+07	130902	444965
102	12	Toddler	24h	BL+	8.90373e+07	3.18123e+07	1.38412e+07	595318	3.08821e+06	3.67014e+08	3.72074e+06	1.94595e+07	130902	3.6054e+07	1.23901e+07	130902	130902	892978	130902	130902	130902	8.33446e+06	130902	1.82316e+06	1.05669e+07	130902	130902	2.15059e+07	130902	130902	130902	7.96238e+06	130902	3.60912e+06	4.65092e+06	8.52049e+06	4.72534e+06	1.73386e+07	2.19524e+06	3.24821e+07	130902	7.62752e+06	5.76715e+06	334867	5.35787e+06	5.69273e+06	8.76978e+07	6.99499e+06	1.1125e+07
104	10	Toddler	24h	GB+	8.43623e+08	1.18162e+08	3.8085e+07	3.87618e+06	215343	6.68826e+08	130902	3.03942e+07	1.2573e+08	5.642e+07	2.60258e+07	130902	130902	130902	130902	130902	130902	1.23053e+06	769084	130902	130902	9.25977e+06	130902	130902	130902	130902	130902	4.2761e+06	1.07672e+06	2.08575e+07	2.01192e+07	2.47122e+08	1.88579e+07	1.02134e+07	9.69045e+06	8.61374e+06	1.81504e+06	1.10748e+06	1.47049e+07	553740	1.01211e+07	130902	130902	1.1444e+07	1.87656e+06
106	11	Toddler	24h	GB+	2.58524e+06	1.43013e+06	770072	130902	660062	9.65341e+07	2.01594e+08	130902	130902	130902	1.0781e+07	1.24312e+07	130902	130902	130902	130902	130902	5.17049e+06	130902	8.94384e+07	130902	130902	130902	130902	130902	130902	495046	3.42132e+07	130902	4.7739e+08	1.56985e+08	1.32012e+06	385036	130902	130902	2.92627e+07	130902	1.78767e+07	130902	130902	1.0891e+07	130902	130902	130902	130902
108	12	Toddler	24h	GB+	8.25945e+08	2.13982e+08	8.6245e+07	130902	447528	3.54442e+08	5.94573e+06	2.79385e+07	130902	2.55091e+07	3.23499e+07	130902	130902	130902	130902	130902	130902	2.49337e+06	130902	3.45236e+06	1.86683e+07	130902	130902	2.4614e+07	130902	130902	130902	6.66177e+07	130902	6.58505e+06	2.62123e+06	3.91906e+07	8.0555e+06	4.74379e+07	1.59831e+06	6.52112e+06	130902	1.59831e+06	4.68626e+07	130902	3.26056e+06	130902	1.08685e+06	9.01449e+06	4.53921e+06
[truncated: 55 more columns]
