# Supplementary material for: Age-Specific Ex Vivo Modulation of Gut–Brain Axis-Associated Metabolites by Galacto-Oligosaccharides and Nutrient Blends in Early Childhood
Source: Metabolites. 2026 Apr 10;16(4):255. doi: 10.3390/metabo16040255 (PMC13117461; doi:10.3390/metabo16040255)
Supplement: Supplementary file 1 [file metabolites-16-00255-s001.zip › Supplementary Table S2 - Microbial composition - Statistics - OTUs.xlsx]

## Sheet: Statistics - Infants
Treatment	otu_no	group1	group2	p value	conf.low	conf.high
GOS	120_Bifidobacterium animalis	NSC	GOS	0.363	-0.263257	0.115798
GOS	12_Bifidobacterium breve	NSC	GOS	0.0112	-2.97974	-0.62022
GOS	1_Bifidobacterium pseudocatenulatum	NSC	GOS	0.0117	-3.00824	-0.608868
GOS	4_Bifidobacterium longum	NSC	GOS	0.0466	-2.54005	-0.0287723
GOS	9_Bifidobacterium bifidum	NSC	GOS	0.0338	-3.14817	-0.189838
GOS	116_Collinsella sp. GD3 (100.000 %)	NSC	GOS	0.363	-0.265543	0.60369
GOS	15_Collinsella aerofaciens	NSC	GOS	0.228	-1.06727	0.324111
GOS	32_Collinsella intestinalis_stercoris	NSC	GOS	0.363	-0.255524	0.580913
GOS	143_Enterorhabdus caecimuris (92.593 %)	NSC	GOS	0.363	-0.114477	0.260253
GOS	103_Phocaeicola dorei (96.919 %)	NSC	GOS	0.228	-1.03472	0.314217
GOS	111_Bacteroides thetaiotaomicron, Bacteroides faecis (95.498 %)	NSC	GOS	0.363	-2.63534	1.1592
GOS	129_Bacteroides massiliensis, bacterium IARFR573 (96.919 %)	NSC	GOS	0.363	-3.11183	1.36879
GOS	16_Bacteroides uniformis	NSC	GOS	0.467	-1.08871	0.577978
GOS	17_Bacteroides massiliensis	NSC	GOS	0.763	-0.218145	0.170065
GOS	22_Bacteroides thetaiotaomicron_faecis	NSC	GOS	0.265	-0.144803	0.421216
GOS	24_Bacteroides xylanisolvens_ovatus	NSC	GOS	0.207	-1.14353	0.319225
GOS	2_Bacteroides dorei	NSC	GOS	0.105	-1.22323	0.160788
GOS	39_Bacteroides intestinalis	NSC	GOS	0.18	-1.80225	0.443066
GOS	5_Bacteroides fragilis	NSC	GOS	0.246	-1.38904	0.448987
GOS	91_Dysgonomonas mossii	NSC	GOS	0.363	-0.0440308	0.1001
GOS	11_Parabacteroides distasonis	NSC	GOS	0.529	-0.819044	0.477783
GOS	52_Parabacteroides merdae	NSC	GOS	0.228	-1.7216	0.52277
GOS	48_Phascolarctobacterium faecium	NSC	GOS	0.363	-0.823848	0.362384
GOS	136_Clostridium paraputrificum, intestinal bacterium M-3A (100.000 %)	NSC	GOS	0.857	-0.247318	0.286742
GOS	23_Clostridium neonatale	NSC	GOS	0.363	-2.31027	1.01621
GOS	41_Enterococcus faecalis	NSC	GOS	0.21	-2.85958	0.809093
GOS	10_Blautia obeum_wexlerae	NSC	GOS	0.27	-1.6303	0.569449
GOS	21_Eubacterium rectale	NSC	GOS	0.363	-0.266469	0.605795
GOS	25_Clostridium symbiosum	NSC	GOS	0.461	-0.454821	0.864804
GOS	26_ Faecalimonas umbilicata	NSC	GOS	0.901	-1.32706	1.46951
GOS	31_Dorea longicatena	NSC	GOS	0.363	-0.649068	1.4756
GOS	34_Clostridium clostridioforme_bolteae	NSC	GOS	0.363	-0.0996009	0.0438112
GOS	59_Hungatella hathewayi	NSC	GOS	0.363	-0.0205249	0.00902823
GOS	73_Lacrimispora sphenoides	NSC	GOS	0.363	-0.747293	1.69891
GOS	8_Ruminococcus gnavus	NSC	GOS	0.517	-1.79868	3.13418
GOS	94_Lactobacillus rhamnosus	NSC	GOS	0.455	-1.5556	0.809955
GOS	60_Flavonifractor plautii	NSC	GOS	0.363	-0.490437	1.11497
GOS	54_Clostridioides difficile	NSC	GOS	0.0883	-0.335289	3.42855
GOS	87_Peptoniphilus harei	NSC	GOS	0.176	-1.38419	5.77896
GOS	102_Clostridium sp. MSTE9	NSC	GOS	0.363	-1.32457	3.01129
GOS	117_Streptococcus mitis	NSC	GOS	#NUM!	#NUM!	#NUM!
GOS	90_Streptococcus salivarius	NSC	GOS	0.363	-0.330329	0.750974
GOS	6_Veillonella parvula	NSC	GOS	0.175	-1.71371	0.408187
GOS	114_Fusobacterium nucleatum_canifelinum	NSC	GOS	0.363	-1.58028	3.59262
GOS	148_Aeromonas hydrophila	NSC	GOS	0.363	-0.682675	1.552
GOS	14_Klebsiella oxytoca	NSC	GOS	0.254	-2.1901	0.727471
GOS	28_Citrobacter freundii	NSC	GOS	0.792	-1.5944	1.98245
GOS	3_Escherichia coli	NSC	GOS	0.0405	-1.80696	-0.0597763
GOS	121_Haemophilus parainfluenzae	NSC	GOS	#NUM!	#NUM!	#NUM!
GOS	88_Sutterella massiliensis	NSC	GOS	0.363	-0.630722	1.43389
BL	120_Bifidobacterium animalis	NSC	BL	0.363	-0.0897818	0.204111
BL	12_Bifidobacterium breve	NSC	BL	0.21	-0.87442	0.246632
BL	1_Bifidobacterium pseudocatenulatum	NSC	BL	0.877	-0.364964	0.414156
BL	4_Bifidobacterium longum	NSC	BL	0.349	-1.41538	0.603675
BL	9_Bifidobacterium bifidum	NSC	BL	0.529	-0.132657	0.227174
BL	116_Collinsella sp. GD3 (100.000 %)	NSC	BL	0.363	-0.0171008	0.0388772
BL	15_Collinsella aerofaciens	NSC	BL	0.776	-0.293795	0.23241
BL	32_Collinsella intestinalis_stercoris	NSC	BL	0.363	-0.0401932	0.0176797
BL	143_Enterorhabdus caecimuris (92.593 %)	NSC	BL	0.363	-0.211732	0.093134
BL	103_Phocaeicola dorei (96.919 %)	NSC	BL	0.363	-0.605465	0.266324
BL	111_Bacteroides thetaiotaomicron, Bacteroides faecis (95.498 %)	NSC	BL	0.363	-2.76018	1.21411
BL	129_Bacteroides massiliensis, bacterium IARFR573 (96.919 %)	NSC	BL	0.225	-3.1322	0.94151
BL	16_Bacteroides uniformis	NSC	BL	0.176	-0.10363	0.432757
BL	17_Bacteroides massiliensis	NSC	BL	0.711	-0.137424	0.18698
BL	22_Bacteroides thetaiotaomicron_faecis	NSC	BL	0.232	-0.0682923	0.221519
BL	24_Bacteroides xylanisolvens_ovatus	NSC	BL	0.602	-0.386341	0.248739
BL	2_Bacteroides dorei	NSC	BL	0.431	-0.148839	0.0744428
BL	39_Bacteroides intestinalis	NSC	BL	0.383	-0.858856	1.87742
BL	5_Bacteroides fragilis	NSC	BL	0.816	-0.31199	0.257684
BL	91_Dysgonomonas mossii	NSC	BL	0.363	-0.0186661	0.0424358
BL	11_Parabacteroides distasonis	NSC	BL	0.19	-0.526245	0.136083
BL	52_Parabacteroides merdae	NSC	BL	0.251	-0.104436	0.317909
BL	48_Phascolarctobacterium faecium	NSC	BL	0.363	-0.343357	0.780591
BL	136_Clostridium paraputrificum, intestinal bacterium M-3A (100.000 %)	NSC	BL	0.462	-0.405238	0.768815
BL	23_Clostridium neonatale	NSC	BL	0.363	-0.416272	0.183105
BL	41_Enterococcus faecalis	NSC	BL	0.162	-1.11103	0.246359
BL	10_Blautia obeum_wexlerae	NSC	BL	0.537	-0.450952	0.764566
BL	21_Eubacterium rectale	NSC	BL	0.363	-0.455612	1.03579
BL	25_Clostridium symbiosum	NSC	BL	0.176	-0.663136	0.158796
BL	26_ Faecalimonas umbilicata	NSC	BL	0.413	-0.233245	0.48126
BL	31_Dorea longicatena	NSC	BL	0.363	-0.142901	0.324873
BL	34_Clostridium clostridioforme_bolteae	NSC	BL	0.363	-0.0577458	0.13128
BL	59_Hungatella hathewayi	NSC	BL	0.363	-0.15476	0.351832
BL	73_Lacrimispora sphenoides	NSC	BL	0.363	-0.125445	0.285188
BL	8_Ruminococcus gnavus	NSC	BL	0.0914	-0.0513774	0.493545
BL	94_Lactobacillus rhamnosus	NSC	BL	0.264	-0.154365	0.450807
BL	60_Flavonifractor plautii	NSC	BL	0.363	-1.2542	0.551681
BL	54_Clostridioides difficile	NSC	BL	0.791	-2.55827	2.05602
BL	87_Peptoniphilus harei	NSC	BL	0.176	-0.463041	1.93386
BL	102_Clostridium sp. MSTE9	NSC	BL	0.363	-0.776373	0.341501
BL	117_Streptococcus mitis	NSC	BL	#NUM!	#NUM!	#NUM!
BL	90_Streptococcus salivarius	NSC	BL	0.363	-0.274991	0.625168
BL	6_Veillonella parvula	NSC	BL	0.0594	-0.0154238	0.545166
BL	114_Fusobacterium nucleatum_canifelinum	NSC	BL	0.363	-0.413352	0.18182
BL	148_Aeromonas hydrophila	NSC	BL	0.363	-0.422568	0.185874
BL	14_Klebsiella oxytoca	NSC	BL	0.00146	-2.93914	-1.23948
BL	28_Citrobacter freundii	NSC	BL	0.266	-0.304641	0.105046
BL	3_Escherichia coli	NSC	BL	0.78	-0.2829	0.356074
BL	121_Haemophilus parainfluenzae	NSC	BL	#NUM!	#NUM!	#NUM!
BL	88_Sutterella massiliensis	NSC	BL	0.363	-0.115103	0.261678
GB	120_Bifidobacterium animalis	NSC	GB	0.363	-0.308802	0.135832
GB	12_Bifidobacterium breve	NSC	GB	0.109	-3.43227	0.475247
GB	1_Bifidobacterium pseudocatenulatum	NSC	GB	0.0159	-2.86103	-0.468745
GB	4_Bifidobacterium longum	NSC	GB	0.097	-2.43389	0.280933
GB	9_Bifidobacterium bifidum	NSC	GB	0.0253	-2.43497	-0.248021
GB	116_Collinsella sp. GD3 (100.000 %)	NSC	GB	0.363	-0.383922	0.872814
GB	15_Collinsella aerofaciens	NSC	GB	0.185	-1.43968	0.361893
GB	32_Collinsella intestinalis_stercoris	NSC	GB	0.363	-0.0501559	0.114025
GB	143_Enterorhabdus caecimuris (92.593 %)	NSC	GB	0.363	-0.0416627	0.0947165
GB	103_Phocaeicola dorei (96.919 %)	NSC	GB	0.195	-0.486077	0.128717
GB	111_Bacteroides thetaiotaomicron, Bacteroides faecis (95.498 %)	NSC	GB	0.363	-2.10397	0.925466
GB	129_Bacteroides massiliensis, bacterium IARFR573 (96.919 %)	NSC	GB	0.363	-2.36866	1.04189
GB	16_Bacteroides uniformis	NSC	GB	0.586	-1.04608	0.660098
GB	17_Bacteroides massiliensis	NSC	GB	0.344	-0.443925	0.187561
GB	22_Bacteroides thetaiotaomicron_faecis	NSC	GB	0.764	-0.271863	0.212192
GB	24_Bacteroides xylanisolvens_ovatus	NSC	GB	0.302	-0.975719	0.372094
GB	2_Bacteroides dorei	NSC	GB	0.243	-1.00409	0.321609
GB	39_Bacteroides intestinalis	NSC	GB	0.189	-1.2356	0.317397
GB	5_Bacteroides fragilis	NSC	GB	0.239	-1.60545	0.507879
GB	91_Dysgonomonas mossii	NSC	GB	0.363	-0.00520442	0.0118318
GB	11_Parabacteroides distasonis	NSC	GB	0.266	-0.991036	0.341764
GB	52_Parabacteroides merdae	NSC	GB	0.187	-1.87413	0.476161
GB	48_Phascolarctobacterium faecium	NSC	GB	0.363	-0.426937	0.187795
GB	136_Clostridium paraputrificum, intestinal bacterium M-3A (100.000 %)	NSC	GB	0.422	-0.207759	0.42183
GB	23_Clostridium neonatale	NSC	GB	0.243	-2.91083	0.933184
GB	41_Enterococcus faecalis	NSC	GB	0.161	-2.48478	0.545285
GB	10_Blautia obeum_wexlerae	NSC	GB	0.635	-1.7701	1.18874
GB	21_Eubacterium rectale	NSC	GB	0.363	-0.525327	1.19429
GB	25_Clostridium symbiosum	NSC	GB	0.22	-0.563155	0.165607
GB	26_ Faecalimonas umbilicata	NSC	GB	0.841	-1.479	1.25374
GB	31_Dorea longicatena	NSC	GB	0.363	-0.561558	1.27665
GB	34_Clostridium clostridioforme_bolteae	NSC	GB	0.363	-0.0248446	0.056482
GB	59_Hungatella hathewayi	NSC	GB	0.363	-0.00563371	0.0128078
GB	73_Lacrimispora sphenoides	NSC	GB	0.363	-0.78926	1.79432
GB	8_Ruminococcus gnavus	NSC	GB	0.587	-1.79753	2.84371
GB	94_Lactobacillus rhamnosus	NSC	GB	0.68	-0.892078	0.632575
GB	60_Flavonifractor plautii	NSC	GB	0.363	-0.62493	0.274886
GB	54_Clostridioides difficile	NSC	GB	0.604	-2.47324	3.82788
GB	87_Peptoniphilus harei	NSC	GB	0.176	-1.38419	5.77896
GB	102_Clostridium sp. MSTE9	NSC	GB	0.363	-0.654097	1.48703
GB	117_Streptococcus mitis	NSC	GB	#NUM!	#NUM!	#NUM!
GB	90_Streptococcus salivarius	NSC	GB	0.363	-0.330329	0.750974
GB	6_Veillonella parvula	NSC	GB	0.00512	-2.29628	-0.6831
GB	114_Fusobacterium nucleatum_canifelinum	NSC	GB	0.363	-1.17559	2.6726
GB	148_Aeromonas hydrophila	NSC	GB	0.363	-0.682675	1.552
GB	14_Klebsiella oxytoca	NSC	GB	0.0229	-2.92312	-0.336873
GB	28_Citrobacter freundii	NSC	GB	0.891	-1.97267	2.20777
GB	3_Escherichia coli	NSC	GB	0.0457	-1.47724	-0.0209925
GB	121_Haemophilus parainfluenzae	NSC	GB	#NUM!	#NUM!	#NUM!
GB	88_Sutterella massiliensis	NSC	GB	0.363	-0.0528063	0.120051

## Sheet: Statistics - Young Children
Treatment	otu_no	group1	group2	p value	conf.low	conf.high
GOS	1_Bifidobacterium pseudocatenulatum	NSC	GOS	0.000546	-4.09311	-2.0693
GOS	4_Bifidobacterium longum	NSC	GOS	0.0281	-4.10357	-0.357635
GOS	9_Bifidobacterium bifidum	NSC	GOS	0.0265	-2.47747	-0.236115
GOS	15_Collinsella aerofaciens	NSC	GOS	0.326	-1.42907	3.53186
GOS	89_Eggerthella lenta	NSC	GOS	0.006	1.03846	3.70896
GOS	16_Bacteroides uniformis	NSC	GOS	0.154	-0.21995	1.04546
GOS	17_Bacteroides massiliensis	NSC	GOS	0.526	-0.281188	0.483881
GOS	22_Bacteroides thetaiotaomicron_faecis	NSC	GOS	0.146	-0.218824	1.10496
GOS	24_Bacteroides xylanisolvens_ovatus	NSC	GOS	0.311	-1.27502	0.497462
GOS	2_Bacteroides dorei	NSC	GOS	0.113	-0.993536	0.143464
GOS	39_Bacteroides intestinalis	NSC	GOS	0.675	-0.568914	0.806612
GOS	5_Bacteroides fragilis	NSC	GOS	0.112	-0.881934	0.126245
GOS	86_No BLAST hit	NSC	GOS	#NUM!	#NUM!	#NUM!
GOS	98_Barnesiella intestinihominis	NSC	GOS	0.917	-0.850658	0.926669
GOS	105_Prevotella ruminicola (91.509 %)	NSC	GOS	0.363	-0.31701	0.720694
GOS	53_Paraprevotella clara	NSC	GOS	0.212	-0.886125	3.11476
GOS	74_Prevotella copri	NSC	GOS	0.363	-1.95681	4.44864
GOS	47_Alistipes finegoldii_onderdonkii	NSC	GOS	0.0634	-0.0717493	1.83725
GOS	93_Alistipes putredinis	NSC	GOS	0.148	-0.233718	1.16445
GOS	11_Parabacteroides distasonis	NSC	GOS	0.815	-0.727216	0.881808
GOS	52_Parabacteroides merdae	NSC	GOS	0.181	-1.83169	0.450628
GOS	81_Parabacteroides goldsteinii	NSC	GOS	0.363	-0.466419	1.06036
GOS	108_Desulfovibrio piger (99.297 %)	NSC	GOS	0.363	-0.797989	0.351009
GOS	48_Phascolarctobacterium faecium	NSC	GOS	0.743	-0.444743	0.33911
GOS	95_Clostridiales bacterium (95.8%)	NSC	GOS	0.363	-0.529498	1.20377
GOS	140_No BLAST hit	NSC	GOS	0.363	-0.522953	1.18889
GOS	41_Enterococcus faecalis	NSC	GOS	0.363	-0.711988	1.61864
GOS	37_Clostridium ramosum	NSC	GOS	0.102	-3.58881	0.445698
GOS	76_Faecalibacillus intestinalis	NSC	GOS	0.148	-0.423553	2.11371
GOS	100_Eubacterium ventriosum (95.5%)	NSC	GOS	0.275	-0.61692	1.74241
GOS	109_Roseburia sp. 831b (97.531 %)	NSC	GOS	0.363	-0.169422	0.385167
GOS	10_Blautia obeum_wexlerae	NSC	GOS	0.799	-1.74775	2.15487
GOS	112_bacterium NLAE-zl-H75, bacterium IARFR184 (96.020 %)	NSC	GOS	0.236	-0.360621	1.15369
GOS	126_Ruminococcus sp.	NSC	GOS	0.971	-0.968006	0.939622
GOS	132_Bacteroides galacturonicus, Lactobacillus rogosae (100.000 %)	NSC	GOS	0.636	-0.594887	0.88501
GOS	13_Ruminococcus faecis	NSC	GOS	0.0139	-3.3097	-0.599338
GOS	18_Tyzzerella nexilis	NSC	GOS	0.0475	0.0277364	3.32609
GOS	20_Blautia fusiformis	NSC	GOS	0.431	-0.726195	1.45255
GOS	21_Eubacterium rectale	NSC	GOS	0.121	-0.299135	1.88496
GOS	25_Clostridium symbiosum	NSC	GOS	0.0115	0.54017	2.6403
GOS	27_Fusicatenibacter saccharivorans	NSC	GOS	0.177	-1.01232	0.243852
GOS	29_Clostridium fessum	NSC	GOS	0.18	-0.575256	2.34739
GOS	30_Anaerobutyricum hallii	NSC	GOS	0.015	-4.1603	-0.712412
GOS	31_Dorea longicatena	NSC	GOS	0.0229	0.495286	4.27773
GOS	34_Clostridium clostridioforme_bolteae	NSC	GOS	0.0683	-0.0453943	0.873581
GOS	38_Clostridium lactatifermentans	NSC	GOS	0.047	0.0269804	2.71609
GOS	40_Anaerotignum lactatifermentans	NSC	GOS	0.092	-0.73616	6.99196
GOS	42_Blautia faecis	NSC	GOS	0.0289	0.0597614	0.720104
GOS	45_Eubacterium eligens	NSC	GOS	0.00366	0.653084	1.96268
GOS	46_butyrate-producing bacterium SS3/4	NSC	GOS	0.0012	1.48473	3.38016
GOS	49_Dorea formicigenerans	NSC	GOS	0.0435	0.0790829	3.59391
GOS	50_Coprococcus comes	NSC	GOS	0.119	-0.197324	1.27471
GOS	55_Anaerostipes hadrus	NSC	GOS	0.0173	0.56557	3.70507
GOS	56_Sellimonas intestinalis	NSC	GOS	0.0163	0.577334	3.58508
GOS	57_Oliverpabstia intestinalis	NSC	GOS	0.198	-1.40494	0.376125
GOS	59_Hungatella hathewayi	NSC	GOS	0.816	-1.3079	1.08049
GOS	62_Roseburia inulinivorans	NSC	GOS	0.0529	-0.0172636	1.90517
GOS	66_Eubacterium ramulus	NSC	GOS	0.699	-1.18469	0.859064
GOS	67_Clostridium scindens	NSC	GOS	8.16e-05	1.41633	2.21768
GOS	68_Eisenbergiella tayi	NSC	GOS	0.0901	-0.241782	2.3811
GOS	69_Lachnoclostridium sp	NSC	GOS	0.0388	0.113019	2.86193
GOS	70_Ruminococcus sp	NSC	GOS	0.0912	-0.227913	2.19827
GOS	71_Enterocloster aldenensis	NSC	GOS	0.14	-0.24774	1.3082
GOS	73_Lacrimispora sphenoides	NSC	GOS	0.0766	-0.408179	5.6808
GOS	78_Lachnospira pectinoschiza (98.5%)	NSC	GOS	0.0977	-0.114693	0.983509
GOS	79_Ruminococcus torques	NSC	GOS	0.383	-0.462478	1.00989
GOS	82_Gallintestinimicrobium propionicum	NSC	GOS	0.209	-0.483715	1.71728
GOS	85_Anthropogastromicrobium aceti	NSC	GOS	0.181	-0.31593	1.28117
GOS	8_Ruminococcus gnavus	NSC	GOS	0.101	-2.23985	0.27642
GOS	92_Brotolimicola acetigignens	NSC	GOS	0.131	-0.379972	2.17024
GOS	96_Clostridium asparagiforme (96.5%)	NSC	GOS	0.363	-0.11353	0.2581
GOS	97_Anaerotignum sp (97.3%)	NSC	GOS	0.608	-1.53263	2.3623
GOS	104_Clostridiales bacterium CIEAF 019 (96.790 %)	NSC	GOS	0.175	-0.632993	2.65585
GOS	110_Ruminococcaceae bacterium LM158, bacterium P2C1 (100.000 %)	NSC	GOS	0.363	-1.64061	3.72979
GOS	60_Flavonifractor plautii	NSC	GOS	0.0025	1.70795	4.60407
GOS	77_Evtepia gabavorous	NSC	GOS	0.00594	1.04914	3.73163
GOS	83_Vescimonas coprocola	NSC	GOS	0.0802	-0.228878	2.85134
GOS	122_No BLAST hit	NSC	GOS	0.233	-0.853438	2.7637
GOS	115_Clostridiaceae bacterium DJF_LS40 (98.263 %)	NSC	GOS	0.182	-0.405561	1.63993
GOS	119_Ruminococcus bromii (96.030 %)	NSC	GOS	0.363	-0.0437079	0.0993661
GOS	125_Clostridiales bacterium 80/3, Ruminococcus bicirculans, Ruminococcus sp. 80/3 (99.752 %)	NSC	GOS	0.56	-0.819168	1.34438
GOS	155_Acetanaerobacterium elongatum (91.811 %)	NSC	GOS	0.363	-0.674928	1.53439
GOS	36_Gemmiger formicilis	NSC	GOS	0.093	-0.141658	1.32006
GOS	43_Ruminococcus bromii	NSC	GOS	0.749	-1.05628	1.37639
GOS	72_Faecalibacterium prausnitzii	NSC	GOS	0.183	-0.234404	0.94038
GOS	75_Pseudoruminococcus massiliensis	NSC	GOS	0.175	-0.256405	1.07524
GOS	7_Faecalibacterium prausnitzii	NSC	GOS	0.124	-1.47625	0.242625
GOS	63_Megamonas funiformis	NSC	GOS	0.363	-0.967777	0.425693
GOS	33_Veillonella ratti	NSC	GOS	0.363	-0.574529	0.252717
GOS	51_Dialister invisus	NSC	GOS	0.197	-2.19669	0.585191
GOS	6_Veillonella parvula	NSC	GOS	0.0965	-1.95045	0.223134
GOS	80_Dialister succinatiphilus	NSC	GOS	0.363	-0.0399708	0.0175818
GOS	19_Fusobacterium mortiferum	NSC	GOS	0.363	-1.90968	4.3415
GOS	3_Escherichia coli	NSC	GOS	0.431	-1.2106	2.41775
GOS	44_Sutterella wadsworthensis	NSC	GOS	0.00572	0.695241	2.43699
GOS	65_Parasutterella excrementihominis	NSC	GOS	0.196	-0.674952	2.54194
GOS	88_Sutterella massiliensis	NSC	GOS	0.176	-0.355146	1.47917
GOS	145_No BLAST hit	NSC	GOS	0.363	-0.193246	0.0850026
GOS	58_No BLAST hit	NSC	GOS	0.197	-1.45338	0.388626
GOS	35_Akkermansia muciniphila	NSC	GOS	0.0367	0.0865024	1.81114
BL+	1_Bifidobacterium pseudocatenulatum	NSC	BL+	0.0348	0.0187064	0.334813
BL+	4_Bifidobacterium longum	NSC	BL+	0.62	-0.231556	0.351105
BL+	9_Bifidobacterium bifidum	NSC	BL+	0.0613	-0.0191007	0.571351
BL+	15_Collinsella aerofaciens	NSC	BL+	0.338	-0.266963	0.641436
BL+	89_Eggerthella lenta	NSC	BL+	0.562	-0.490954	0.299891
BL+	16_Bacteroides uniformis	NSC	BL+	0.242	-0.533853	0.170626
BL+	17_Bacteroides massiliensis	NSC	BL+	0.168	-0.152368	0.0350174
BL+	22_Bacteroides thetaiotaomicron_faecis	NSC	BL+	0.269	-0.135245	0.0471054
BL+	24_Bacteroides xylanisolvens_ovatus	NSC	BL+	0.922	-0.438254	0.474651
BL+	2_Bacteroides dorei	NSC	BL+	0.436	-0.469346	0.237023
BL+	39_Bacteroides intestinalis	NSC	BL+	0.889	-0.243916	0.273594
BL+	5_Bacteroides fragilis	NSC	BL+	0.904	-0.278121	0.252019
BL+	86_No BLAST hit	NSC	BL+	#NUM!	#NUM!	#NUM!
BL+	98_Barnesiella intestinihominis	NSC	BL+	0.153	-1.48625	0.310757
BL+	105_Prevotella ruminicola (91.509 %)	NSC	BL+	0.363	-0.235131	0.103427
BL+	53_Paraprevotella clara	NSC	BL+	0.476	-0.101719	0.188705
BL+	74_Prevotella copri	NSC	BL+	0.363	-0.262327	0.115389
BL+	47_Alistipes finegoldii_onderdonkii	NSC	BL+	0.12	-0.64481	0.101143
BL+	93_Alistipes putredinis	NSC	BL+	0.874	-0.517126	0.588903
BL+	11_Parabacteroides distasonis	NSC	BL+	0.412	-0.224988	0.465267
BL+	52_Parabacteroides merdae	NSC	BL+	0.477	-0.387458	0.209282
BL+	81_Parabacteroides goldsteinii	NSC	BL+	0.363	-0.0682074	0.0300022
BL+	108_Desulfovibrio piger (99.297 %)	NSC	BL+	0.363	-0.301677	0.132698
BL+	48_Phascolarctobacterium faecium	NSC	BL+	0.241	-0.69002	0.219437
BL+	95_Clostridiales bacterium (95.8%)	NSC	BL+	0.363	-0.0430038	0.0977654
BL+	140_No BLAST hit	NSC	BL+	0.363	-0.303545	0.690084
BL+	41_Enterococcus faecalis	NSC	BL+	0.363	-0.0913243	0.0401705
BL+	37_Clostridium ramosum	NSC	BL+	0.0478	0.00877225	1.24982
BL+	76_Faecalibacillus intestinalis	NSC	BL+	0.719	-0.39742	0.294985
BL+	100_Eubacterium ventriosum (95.5%)	NSC	BL+	0.48	-0.151761	0.279995
BL+	109_Roseburia sp. 831b (97.531 %)	NSC	BL+	0.363	-0.222017	0.504735
BL+	10_Blautia obeum_wexlerae	NSC	BL+	0.0642	-0.036511	0.883284
BL+	112_bacterium NLAE-zl-H75, bacterium IARFR184 (96.020 %)	NSC	BL+	0.478	-0.675897	0.365376
BL+	126_Ruminococcus sp.	NSC	BL+	0.363	-0.239905	0.545402
BL+	132_Bacteroides galacturonicus, Lactobacillus rogosae (100.000 %)	NSC	BL+	0.725	-0.396673	0.530899
BL+	13_Ruminococcus faecis	NSC	BL+	0.039	0.0140776	0.362918
BL+	18_Tyzzerella nexilis	NSC	BL+	0.138	-0.0664594	0.35697
BL+	20_Blautia fusiformis	NSC	BL+	0.0956	-0.125967	1.11804
BL+	21_Eubacterium rectale	NSC	BL+	0.0283	0.0971389	1.13003
BL+	25_Clostridium symbiosum	NSC	BL+	0.000738	-1.48931	-0.716396
BL+	27_Fusicatenibacter saccharivorans	NSC	BL+	0.0418	0.0112496	0.400893
BL+	29_Clostridium fessum	NSC	BL+	0.622	-0.388822	0.256795
BL+	30_Anaerobutyricum hallii	NSC	BL+	0.0289	0.0623333	0.750643
BL+	31_Dorea longicatena	NSC	BL+	0.141	-0.062637	0.329756
BL+	34_Clostridium clostridioforme_bolteae	NSC	BL+	0.102	-0.0506098	0.404121
BL+	38_Clostridium lactatifermentans	NSC	BL+	0.0856	-2.76891	0.254935
BL+	40_Anaerotignum lactatifermentans	NSC	BL+	0.0761	-1.98267	0.140474
BL+	42_Blautia faecis	NSC	BL+	0.455	-0.408119	0.783363
BL+	45_Eubacterium eligens	NSC	BL+	0.0844	-0.0529734	0.591962
BL+	46_butyrate-producing bacterium SS3/4	NSC	BL+	0.162	-0.0486942	0.220696
BL+	49_Dorea formicigenerans	NSC	BL+	0.727	-0.143699	0.191931
BL+	50_Coprococcus comes	NSC	BL+	0.676	-0.581556	0.410368
BL+	55_Anaerostipes hadrus	NSC	BL+	0.0503	-0.00144606	1.58131
BL+	56_Sellimonas intestinalis	NSC	BL+	0.35	-0.250457	0.585697
BL+	57_Oliverpabstia intestinalis	NSC	BL+	0.196	-0.639488	2.40468
BL+	59_Hungatella hathewayi	NSC	BL+	0.576	-0.251734	0.404301
BL+	62_Roseburia inulinivorans	NSC	BL+	0.0885	-0.0967982	0.985287
BL+	66_Eubacterium ramulus	NSC	BL+	0.33	-1.08036	0.441326
BL+	67_Clostridium scindens	NSC	BL+	0.151	-0.0450327	0.219892
BL+	68_Eisenbergiella tayi	NSC	BL+	0.42	-0.309673	0.631456
BL+	69_Lachnoclostridium sp	NSC	BL+	0.0287	0.0542922	0.648029
BL+	70_Ruminococcus sp	NSC	BL+	0.713	-0.244472	0.1802
BL+	71_Enterocloster aldenensis	NSC	BL+	0.104	-0.157494	1.22137
BL+	73_Lacrimispora sphenoides	NSC	BL+	0.331	-0.183276	0.0751633
BL+	78_Lachnospira pectinoschiza (98.5%)	NSC	BL+	0.823	-0.42563	0.511489
BL+	79_Ruminococcus torques	NSC	BL+	0.714	-0.23164	0.314113
BL+	82_Gallintestinimicrobium propionicum	NSC	BL+	0.901	-0.482267	0.534061
BL+	85_Anthropogastromicrobium aceti	NSC	BL+	0.206	-0.186647	0.671866
BL+	8_Ruminococcus gnavus	NSC	BL+	0.25	-0.161686	0.493825
BL+	92_Brotolimicola acetigignens	NSC	BL+	0.0406	0.0434449	1.33201
BL+	96_Clostridium asparagiforme (96.5%)	NSC	BL+	0.363	-0.0230275	0.052351
BL+	97_Anaerotignum sp (97.3%)	NSC	BL+	0.208	-0.732262	0.205265
BL+	104_Clostridiales bacterium CIEAF 019 (96.790 %)	NSC	BL+	0.085	-3.00944	0.272864
BL+	110_Ruminococcaceae bacterium LM158, bacterium P2C1 (100.000 %)	NSC	BL+	0.363	-0.0230555	0.0101413
BL+	60_Flavonifractor plautii	NSC	BL+	0.00358	-1.47497	-0.494308
BL+	77_Evtepia gabavorous	NSC	BL+	0.289	-0.353402	0.130165
BL+	83_Vescimonas coprocola	NSC	BL+	0.194	-0.538749	0.141672
BL+	122_No BLAST hit	NSC	BL+	0.312	-0.375796	0.96092
BL+	115_Clostridiaceae bacterium DJF_LS40 (98.263 %)	NSC	BL+	0.283	-0.423934	1.16873
BL+	119_Ruminococcus bromii (96.030 %)	NSC	BL+	0.363	-0.028758	0.0653789
BL+	125_Clostridiales bacterium 80/3, Ruminococcus bicirculans, Ruminococcus sp. 80/3 (99.752 %)	NSC	BL+	0.312	-0.708462	0.277643
BL+	155_Acetanaerobacterium elongatum (91.811 %)	NSC	BL+	0.363	-0.219385	0.0965004
BL+	36_Gemmiger formicilis	NSC	BL+	0.263	-0.513911	1.50536
BL+	43_Ruminococcus bromii	NSC	BL+	0.684	-0.628051	0.447401
BL+	72_Faecalibacterium prausnitzii	NSC	BL+	0.649	-0.285585	0.417908
BL+	75_Pseudoruminococcus massiliensis	NSC	BL+	0.833	-0.230413	0.193802
BL+	7_Faecalibacterium prausnitzii	NSC	BL+	0.00967	0.176748	0.784527
BL+	63_Megamonas funiformis	NSC	BL+	0.363	-0.504545	0.221933
BL+	33_Veillonella ratti	NSC	BL+	0.363	-0.196224	0.0863125
BL+	51_Dialister invisus	NSC	BL+	0.756	-0.17438	0.22548
BL+	6_Veillonella parvula	NSC	BL+	0.0833	-0.621593	0.0541709
BL+	80_Dialister succinatiphilus	NSC	BL+	0.363	-0.110215	0.250563
BL+	19_Fusobacterium mortiferum	NSC	BL+	0.363	-0.211528	0.480891
BL+	3_Escherichia coli	NSC	BL+	0.287	-0.464154	0.169957
BL+	44_Sutterella wadsworthensis	NSC	BL+	0.172	-1.93733	0.454221
BL+	65_Parasutterella excrementihominis	NSC	BL+	0.283	-0.195623	0.0710131
BL+	88_Sutterella massiliensis	NSC	BL+	0.558	-0.36239	0.595961
BL+	145_No BLAST hit	NSC	BL+	0.363	-0.510905	0.22473
BL+	58_No BLAST hit	NSC	BL+	0.611	-0.635315	0.414048
BL+	35_Akkermansia muciniphila	NSC	BL+	0.0522	-0.284764	0.00200597
GB+	1_Bifidobacterium pseudocatenulatum	NSC	GB+	0.00135	-4.26303	-1.82924
GB+	4_Bifidobacterium longum	NSC	GB+	0.0107	-3.91679	-0.837314
GB+	9_Bifidobacterium bifidum	NSC	GB+	0.0344	-2.38604	-0.136878
GB+	15_Collinsella aerofaciens	NSC	GB+	0.308	-1.7441	4.50576
GB+	89_Eggerthella lenta	NSC	GB+	0.000216	1.20564	2.09738
GB+	16_Bacteroides uniformis	NSC	GB+	0.716	-0.563824	0.762327
GB+	17_Bacteroides massiliensis	NSC	GB+	0.403	-0.448683	0.213571
GB+	22_Bacteroides thetaiotaomicron_faecis	NSC	GB+	0.493	-0.410508	0.74148
GB+	24_Bacteroides xylanisolvens_ovatus	NSC	GB+	0.147	-1.44211	0.287668
GB+	2_Bacteroides dorei	NSC	GB+	0.0673	-1.31313	0.0649063
GB+	39_Bacteroides intestinalis	NSC	GB+	0.71	-0.606639	0.445477
GB+	5_Bacteroides fragilis	NSC	GB+	0.0555	-1.76139	0.0298352
GB+	86_No BLAST hit	NSC	GB+	#NUM!	#NUM!	#NUM!
GB+	98_Barnesiella intestinihominis	NSC	GB+	0.989	-2.06103	2.08406
GB+	105_Prevotella ruminicola (91.509 %)	NSC	GB+	0.363	-0.290721	0.660929
GB+	53_Paraprevotella clara	NSC	GB+	0.253	-1.43339	4.32211
GB+	74_Prevotella copri	NSC	GB+	0.363	-2.06583	4.6965
GB+	47_Alistipes finegoldii_onderdonkii	NSC	GB+	0.351	-0.590028	1.37628
GB+	93_Alistipes putredinis	NSC	GB+	0.529	-0.577471	0.990021
GB+	11_Parabacteroides distasonis	NSC	GB+	0.178	-1.15162	0.279771
GB+	52_Parabacteroides merdae	NSC	GB+	0.0763	-2.11398	0.150618
GB+	81_Parabacteroides goldsteinii	NSC	GB+	0.363	-0.425623	0.967618
GB+	108_Desulfovibrio piger (99.297 %)	NSC	GB+	0.363	-1.11907	0.492243
GB+	48_Phascolarctobacterium faecium	NSC	GB+	0.223	-0.905926	0.270304
GB+	95_Clostridiales bacterium (95.8%)	NSC	GB+	0.363	-0.151541	0.344516
GB+	140_No BLAST hit	NSC	GB+	0.363	-0.522953	1.18889
GB+	41_Enterococcus faecalis	NSC	GB+	0.363	-0.44777	1.01797
GB+	37_Clostridium ramosum	NSC	GB+	0.0826	-3.91068	0.334719
GB+	76_Faecalibacillus intestinalis	NSC	GB+	0.145	-0.350806	1.77881
GB+	100_Eubacterium ventriosum (95.5%)	NSC	GB+	0.175	-0.274299	1.1478
GB+	109_Roseburia sp. 831b (97.531 %)	NSC	GB+	0.363	-0.312216	0.137334
GB+	10_Blautia obeum_wexlerae	NSC	GB+	0.831	-1.94191	2.31296
GB+	112_bacterium NLAE-zl-H75, bacterium IARFR184 (96.020 %)	NSC	GB+	0.199	-0.271437	1.00695
GB+	126_Ruminococcus sp.	NSC	GB+	0.578	-0.523412	0.838684
GB+	132_Bacteroides galacturonicus, Lactobacillus rogosae (100.000 %)	NSC	GB+	0.182	-0.243715	0.981121
GB+	13_Ruminococcus faecis	NSC	GB+	0.00677	-3.25066	-0.866589
GB+	18_Tyzzerella nexilis	NSC	GB+	0.127	-0.463871	2.75361
GB+	20_Blautia fusiformis	NSC	GB+	0.921	-1.15892	1.06865
GB+	21_Eubacterium rectale	NSC	GB+	0.0966	-0.212102	1.85156
GB+	25_Clostridium symbiosum	NSC	GB+	0.328	-0.497576	1.22141
GB+	27_Fusicatenibacter saccharivorans	NSC	GB+	0.656	-0.556929	0.80801
GB+	29_Clostridium fessum	NSC	GB+	0.114	-0.349848	2.38662
GB+	30_Anaerobutyricum hallii	NSC	GB+	0.0923	-4.26273	0.451939
GB+	31_Dorea longicatena	NSC	GB+	0.0348	0.262805	4.70314
GB+	34_Clostridium clostridioforme_bolteae	NSC	GB+	0.486	-0.418906	0.765536
GB+	38_Clostridium lactatifermentans	NSC	GB+	0.403	-0.809325	1.7021
GB+	40_Anaerotignum lactatifermentans	NSC	GB+	0.175	-1.27872	5.35812
GB+	42_Blautia faecis	NSC	GB+	0.282	-0.254953	0.705092
GB+	45_Eubacterium eligens	NSC	GB+	0.00585	0.484727	1.71365
GB+	46_butyrate-producing bacterium SS3/4	NSC	GB+	0.0013	0.935615	2.16435
GB+	49_Dorea formicigenerans	NSC	GB+	0.0483	0.0171443	3.11105
GB+	50_Coprococcus comes	NSC	GB+	0.13	-0.233452	1.34986
GB+	55_Anaerostipes hadrus	NSC	GB+	0.00451	1.23245	3.96374
GB+	56_Sellimonas intestinalis	NSC	GB+	0.0105	0.551531	2.56299
GB+	57_Oliverpabstia intestinalis	NSC	GB+	0.919	-0.924598	1.00515
GB+	59_Hungatella hathewayi	NSC	GB+	0.392	-1.38183	0.643647
GB+	62_Roseburia inulinivorans	NSC	GB+	0.0686	-0.153653	2.91549
GB+	66_Eubacterium ramulus	NSC	GB+	0.569	-0.749247	1.21504
GB+	67_Clostridium scindens	NSC	GB+	9.83e-05	1.30075	2.07412
GB+	68_Eisenbergiella tayi	NSC	GB+	0.136	-0.316931	1.72554
GB+	69_Lachnoclostridium sp	NSC	GB+	0.0198	0.421278	3.12031
GB+	70_Ruminococcus sp	NSC	GB+	0.166	-0.345056	1.52072
GB+	71_Enterocloster aldenensis	NSC	GB+	0.202	-0.252544	0.925943
GB+	73_Lacrimispora sphenoides	NSC	GB+	0.0781	-0.400597	5.30522
GB+	78_Lachnospira pectinoschiza (98.5%)	NSC	GB+	0.0364	0.0383535	0.783043
GB+	79_Ruminococcus torques	NSC	GB+	0.0716	-0.0874637	1.45429
GB+	82_Gallintestinimicrobium propionicum	NSC	GB+	0.0725	-0.166432	2.66986
GB+	85_Anthropogastromicrobium aceti	NSC	GB+	0.181	-0.376392	1.52784
GB+	8_Ruminococcus gnavus	NSC	GB+	0.0106	-2.61087	-0.558803
GB+	92_Brotolimicola acetigignens	NSC	GB+	0.0215	0.440179	3.54572
GB+	96_Clostridium asparagiforme (96.5%)	NSC	GB+	0.363	-0.0933271	0.212171
GB+	97_Anaerotignum sp (97.3%)	NSC	GB+	0.617	-1.64262	1.07899
GB+	104_Clostridiales bacterium CIEAF 019 (96.790 %)	NSC	GB+	0.441	-0.988896	1.94147
GB+	110_Ruminococcaceae bacterium LM158, bacterium P2C1 (100.000 %)	NSC	GB+	0.363	-1.24308	2.82603
GB+	60_Flavonifractor plautii	NSC	GB+	0.000704	1.15925	2.39032
GB+	77_Evtepia gabavorous	NSC	GB+	0.00532	0.839742	2.86278
GB+	83_Vescimonas coprocola	NSC	GB+	0.083	-0.223581	2.58724
GB+	122_No BLAST hit	NSC	GB+	0.175	-0.6421	2.69021
GB+	115_Clostridiaceae bacterium DJF_LS40 (98.263 %)	NSC	GB+	0.176	-0.423286	1.76359
GB+	119_Ruminococcus bromii (96.030 %)	NSC	GB+	0.363	-0.0264446	0.0116321
GB+	125_Clostridiales bacterium 80/3, Ruminococcus bicirculans, Ruminococcus sp. 80/3 (99.752 %)	NSC	GB+	0.452	-0.986686	1.90254
GB+	155_Acetanaerobacterium elongatum (91.811 %)	NSC	GB+	0.363	-0.617093	1.40291
GB+	36_Gemmiger formicilis	NSC	GB+	0.0582	-0.0405625	1.64366
GB+	43_Ruminococcus bromii	NSC	GB+	0.755	-1.57899	1.22002
GB+	72_Faecalibacterium prausnitzii	NSC	GB+	0.659	-0.523621	0.7569
GB+	75_Pseudoruminococcus massiliensis	NSC	GB+	0.361	-0.517684	1.18135
GB+	7_Faecalibacterium prausnitzii	NSC	GB+	0.708	-1.20103	0.879787
GB+	63_Megamonas funiformis	NSC	GB+	0.363	-0.900058	0.395906
GB+	33_Veillonella ratti	NSC	GB+	0.363	-0.708944	0.311841
GB+	51_Dialister invisus	NSC	GB+	0.197	-1.08686	0.289756
GB+	6_Veillonella parvula	NSC	GB+	0.159	-2.2133	0.479133
GB+	80_Dialister succinatiphilus	NSC	GB+	0.363	-0.026692	0.060682
GB+	19_Fusobacterium mortiferum	NSC	GB+	0.363	-2.13415	4.85181
GB+	3_Escherichia coli	NSC	GB+	0.566	-1.39013	2.26338
GB+	44_Sutterella wadsworthensis	NSC	GB+	0.222	-0.437384	1.47235
GB+	65_Parasutterella excrementihominis	NSC	GB+	0.186	-0.5727	2.25972
GB+	88_Sutterella massiliensis	NSC	GB+	0.205	-0.299602	1.08197
GB+	145_No BLAST hit	NSC	GB+	#NUM!	#NUM!	#NUM!
GB+	58_No BLAST hit	NSC	GB+	0.343	-1.33315	0.560876
GB+	35_Akkermansia muciniphila	NSC	GB+	0.0525	-0.0151273	1.89995
