# Supplementary material for: Age-Specific Ex Vivo Modulation of Gut–Brain Axis-Associated Metabolites by Galacto-Oligosaccharides and Nutrient Blends in Early Childhood
Source: Metabolites. 2026 Apr 10;16(4):255. doi: 10.3390/metabo16040255 (PMC13117461; doi:10.3390/metabo16040255)
Supplement: Supplementary file 1 [file metabolites-16-00255-s001.zip › Supplementary Table S3 - rCCA values.xlsx]

## Sheet: rCCA - Infants
Species	Var2	value
1_Bifidobacterium pseudocatenulatum	Acetate	0.559182
4_Bifidobacterium longum	Acetate	0.278645
15_Collinsella aerofaciens	Acetate	-0.0180475
2_Bacteroides dorei	Acetate	0.296391
39_Bacteroides intestinalis	Acetate	0.336298
52_Parabacteroides merdae	Acetate	0.218263
23_Clostridium neonatale	Acetate	-0.30046
41_Enterococcus faecalis	Acetate	0.320415
87_Peptoniphilus harei	Acetate	-0.492883
6_Veillonella parvula	Acetate	0.231523
3_Escherichia coli	Acetate	-0.0770107
1_Bifidobacterium pseudocatenulatum	Propionate	0.189829
4_Bifidobacterium longum	Propionate	0.422876
15_Collinsella aerofaciens	Propionate	-0.214058
2_Bacteroides dorei	Propionate	0.588967
39_Bacteroides intestinalis	Propionate	0.713368
52_Parabacteroides merdae	Propionate	0.664184
23_Clostridium neonatale	Propionate	-0.118882
41_Enterococcus faecalis	Propionate	0.450046
87_Peptoniphilus harei	Propionate	-0.351552
6_Veillonella parvula	Propionate	0.654803
3_Escherichia coli	Propionate	-0.528486
1_Bifidobacterium pseudocatenulatum	Butyrate	-0.438479
4_Bifidobacterium longum	Butyrate	-0.545959
15_Collinsella aerofaciens	Butyrate	-0.497001
2_Bacteroides dorei	Butyrate	-0.5338
39_Bacteroides intestinalis	Butyrate	-0.383614
52_Parabacteroides merdae	Butyrate	-0.432899
23_Clostridium neonatale	Butyrate	0.716799
41_Enterococcus faecalis	Butyrate	-0.615343
87_Peptoniphilus harei	Butyrate	-0.332588
6_Veillonella parvula	Butyrate	0.121955
3_Escherichia coli	Butyrate	0.478709

## Sheet: rCCA - Young Children
Species	Var2	value
1_Bifidobacterium pseudocatenulatum	Acetate	0.612262
4_Bifidobacterium longum	Acetate	0.519232
2_Bacteroides dorei	Acetate	0.246965
5_Bacteroides fragilis	Acetate	-0.0572226
52_Parabacteroides merdae	Acetate	0.139591
10_Blautia obeum_wexlerae	Acetate	-0.137025
13_Ruminococcus faecis	Acetate	0.370514
20_Blautia fusiformis	Acetate	0.0569205
25_Clostridium symbiosum	Acetate	-0.631596
30_Anaerobutyricum hallii	Acetate	0.513038
31_Dorea longicatena	Acetate	-0.445281
40_Anaerotignum lactatifermentans	Acetate	-0.442163
45_Eubacterium eligens	Acetate	-0.186014
50_Coprococcus comes	Acetate	0.0760307
55_Anaerostipes hadrus	Acetate	-0.491874
8_Ruminococcus gnavus	Acetate	0.102407
7_Faecalibacterium prausnitzii	Acetate	0.276715
44_Sutterella wadsworthensis	Acetate	-0.20376
35_Akkermansia muciniphila	Acetate	-0.215299
1_Bifidobacterium pseudocatenulatum	Propionate	0.0900651
4_Bifidobacterium longum	Propionate	0.0488897
2_Bacteroides dorei	Propionate	0.175777
5_Bacteroides fragilis	Propionate	0.410531
52_Parabacteroides merdae	Propionate	0.0120431
10_Blautia obeum_wexlerae	Propionate	0.34888
13_Ruminococcus faecis	Propionate	0.247612
20_Blautia fusiformis	Propionate	-0.147515
25_Clostridium symbiosum	Propionate	-0.133479
30_Anaerobutyricum hallii	Propionate	0.034549
31_Dorea longicatena	Propionate	-0.295714
40_Anaerotignum lactatifermentans	Propionate	-0.0931663
45_Eubacterium eligens	Propionate	-0.498031
50_Coprococcus comes	Propionate	-0.473398
55_Anaerostipes hadrus	Propionate	-0.465911
8_Ruminococcus gnavus	Propionate	0.614109
7_Faecalibacterium prausnitzii	Propionate	-0.179393
44_Sutterella wadsworthensis	Propionate	-0.412418
35_Akkermansia muciniphila	Propionate	0.110013
1_Bifidobacterium pseudocatenulatum	Butyrate	0.843181
4_Bifidobacterium longum	Butyrate	0.678887
2_Bacteroides dorei	Butyrate	0.416205
5_Bacteroides fragilis	Butyrate	-0.311346
52_Parabacteroides merdae	Butyrate	0.410515
10_Blautia obeum_wexlerae	Butyrate	-0.427433
13_Ruminococcus faecis	Butyrate	0.687492
20_Blautia fusiformis	Butyrate	0.434035
25_Clostridium symbiosum	Butyrate	-0.716765
30_Anaerobutyricum hallii	Butyrate	0.767855
31_Dorea longicatena	Butyrate	-0.119961
40_Anaerotignum lactatifermentans	Butyrate	-0.221767
45_Eubacterium eligens	Butyrate	0.165163
50_Coprococcus comes	Butyrate	0.0681917
55_Anaerostipes hadrus	Butyrate	-0.317612
8_Ruminococcus gnavus	Butyrate	-0.202729
7_Faecalibacterium prausnitzii	Butyrate	0.495819
44_Sutterella wadsworthensis	Butyrate	0.143922
35_Akkermansia muciniphila	Butyrate	-0.54525
