# Supplementary material for: Age-Specific Ex Vivo Modulation of Gut–Brain Axis-Associated Metabolites by Galacto-Oligosaccharides and Nutrient Blends in Early Childhood
Source: Metabolites. 2026 Apr 10;16(4):255. doi: 10.3390/metabo16040255 (PMC13117461; doi:10.3390/metabo16040255)
Supplement: Supplementary file 1 [file metabolites-16-00255-s001.zip › Supplementary Table S4 - Metabolomics - Statistics.xlsx]

## Sheet: Young Children - Statistics
Compound_ID	Name	group1	group2	p.adj
SL00110	2-Hydroxyisocaproic acid	NSC	GOS	0.0908545
SL00110	2-Hydroxyisocaproic acid	NSC	BL+	0.53069
SL00110	2-Hydroxyisocaproic acid	NSC	GB+	0.210761
SL00113	3-Phenyllactic acid	NSC	GOS	0.04014
SL00113	3-Phenyllactic acid	NSC	BL+	0.395647
SL00113	3-Phenyllactic acid	NSC	GB+	0.1452
SL00141	3-Ureidopropionic acid	NSC	GOS	0.117018
SL00141	3-Ureidopropionic acid	NSC	BL+	0.715233
SL00141	3-Ureidopropionic acid	NSC	GB+	0.0135046
SL00003	4-Guanidinobutyric acid	NSC	GOS	0.284123
SL00003	4-Guanidinobutyric acid	NSC	BL+	0.825837
SL00003	4-Guanidinobutyric acid	NSC	GB+	0.0135046
SL00115	4-Hydroxyproline	NSC	GOS	0.052896
SL00115	4-Hydroxyproline	NSC	BL+	0.91998
SL00115	4-Hydroxyproline	NSC	GB+	0.1452
SL00166	5,6-Dihydrothymine	NSC	GOS	0.7638
SL00166	5,6-Dihydrothymine	NSC	BL+	0.87683
SL00166	5,6-Dihydrothymine	NSC	GB+	0.781069
SL00053	7-Methylguanine	NSC	GOS	0.0008778
SL00053	7-Methylguanine	NSC	BL+	0.939444
SL00053	7-Methylguanine	NSC	GB+	0.0012084
SL00196	Acetylagmatine	NSC	GOS	0.00998314
SL00196	Acetylagmatine	NSC	BL+	0.386909
SL00196	Acetylagmatine	NSC	GB+	0.0162043
SL00007	Adenine	NSC	GOS	0.0739161
SL00007	Adenine	NSC	BL+	0.419854
SL00007	Adenine	NSC	GB+	0.74529
SL00010	Betaine	NSC	GOS	0.927981
SL00010	Betaine	NSC	BL+	0.825837
SL00010	Betaine	NSC	GB+	0.434522
SL00060	Carnosine	NSC	GOS	0.284123
SL00060	Carnosine	NSC	BL+	0.825837
SL00060	Carnosine	NSC	GB+	0.748125
SL00154	Cholic acid	NSC	GOS	0.284123
SL00154	Cholic acid	NSC	BL+	0.308791
SL00154	Cholic acid	NSC	GB+	0.615325
SL00013	Choline	NSC	GOS	0.170205
SL00013	Choline	NSC	BL+	0.359812
SL00013	Choline	NSC	GB+	0.709055
SL00016	Cytosine	NSC	GOS	0.021888
SL00016	Cytosine	NSC	BL+	0.844352
SL00016	Cytosine	NSC	GB+	0.0135046
SL00199	Deoxycholic acid	NSC	GOS	0.052725
SL00199	Deoxycholic acid	NSC	BL+	0.939444
SL00199	Deoxycholic acid	NSC	GB+	0.03456
SL00156	Glycocholic acid	NSC	GOS	0.562963
SL00156	Glycocholic acid	NSC	BL+	0.904875
SL00156	Glycocholic acid	NSC	GB+	0.802343
SL00067	Glycylleucine	NSC	GOS	0.742921
SL00067	Glycylleucine	NSC	BL+	0.647727
SL00067	Glycylleucine	NSC	GB+	0.995
X05043	Guanidoacetic acid	NSC	GOS	0.927981
X05043	Guanidoacetic acid	NSC	BL+	0.836427
X05043	Guanidoacetic acid	NSC	GB+	0.901636
SL00202	Hydroxyphenyllactic acid	NSC	GOS	0.0153267
SL00202	Hydroxyphenyllactic acid	NSC	BL+	0.825837
SL00202	Hydroxyphenyllactic acid	NSC	GB+	0.020235
X00053	Hypoxanthine	NSC	GOS	0.256
X00053	Hypoxanthine	NSC	BL+	0.5016
X00053	Hypoxanthine	NSC	GB+	0.681467
SL00149	Indole-3-lactic acid	NSC	GOS	0.14136
SL00149	Indole-3-lactic acid	NSC	BL+	0.613429
SL00149	Indole-3-lactic acid	NSC	GB+	0.796882
SL00148	Indole-3-methyl acetate	NSC	GOS	0.0368871
SL00148	Indole-3-methyl acetate	NSC	BL+	0.825837
SL00148	Indole-3-methyl acetate	NSC	GB+	0.00577125
SL00020	Isoleucine	NSC	GOS	0.256
SL00020	Isoleucine	NSC	BL+	0.359812
SL00020	Isoleucine	NSC	GB+	0.1452
SL00147	Kynurenic acid	NSC	GOS	0.961745
SL00147	Kynurenic acid	NSC	BL+	0.935243
SL00147	Kynurenic acid	NSC	GB+	0.659103
SL00121	Lactic acid	NSC	GOS	0.927981
SL00121	Lactic acid	NSC	BL+	0.91998
SL00121	Lactic acid	NSC	GB+	0.925115
SL00022	Leucine	NSC	GOS	0.293636
SL00022	Leucine	NSC	BL+	0.422318
SL00022	Leucine	NSC	GB+	0.1452
SL00079	Leucylalanine	NSC	GOS	0.175145
SL00079	Leucylalanine	NSC	BL+	0.255143
SL00079	Leucylalanine	NSC	GB+	0.796893
X00276	Lysine	NSC	GOS	0.0543692
X00276	Lysine	NSC	BL+	0.06954
X00276	Lysine	NSC	GB+	0.282964
SL00027	Methionine sulfoxide	NSC	GOS	0.0419086
SL00027	Methionine sulfoxide	NSC	BL+	0.06954
SL00027	Methionine sulfoxide	NSC	GB+	0.0357861
SL00088	N2-Acetyllysine	NSC	GOS	0.0153267
SL00088	N2-Acetyllysine	NSC	BL+	0.5016
SL00088	N2-Acetyllysine	NSC	GB+	0.020235
SL00081	N8-Acetylspermidine	NSC	GOS	0.0400267
SL00081	N8-Acetylspermidine	NSC	BL+	0.212325
SL00081	N8-Acetylspermidine	NSC	GB+	0.0423225
SL00006	N-Acetylhistidine	NSC	GOS	0.0400267
SL00006	N-Acetylhistidine	NSC	BL+	0.5016
SL00006	N-Acetylhistidine	NSC	GB+	0.425373
SL00128	N-Acetylmethionine	NSC	GOS	0.07068
SL00128	N-Acetylmethionine	NSC	BL+	0.359812
SL00128	N-Acetylmethionine	NSC	GB+	0.537846
SL00107	N-Acetylornithine	NSC	GOS	0.07068
SL00107	N-Acetylornithine	NSC	BL+	0.397538
SL00107	N-Acetylornithine	NSC	GB+	0.119344
SL00029	Nicotine amide	NSC	GOS	0.0244582
SL00029	Nicotine amide	NSC	BL+	0.992
SL00029	Nicotine amide	NSC	GB+	0.00181944
SL00086	Nicotinic acid	NSC	GOS	0.0908545
SL00086	Nicotinic acid	NSC	BL+	0.992
SL00086	Nicotinic acid	NSC	GB+	0.0969
X00588	N-Methylaspartic acid/ Glutamic acid	NSC	GOS	0.254945
X00588	N-Methylaspartic acid/ Glutamic acid	NSC	BL+	0.212325
X00588	N-Methylaspartic acid/ Glutamic acid	NSC	GB+	0.3496
SL00035	Phenylalanine	NSC	GOS	0.8064
SL00035	Phenylalanine	NSC	BL+	0.212325
SL00035	Phenylalanine	NSC	GB+	0.821439
SL00038	Pipecolinic acid	NSC	GOS	0.052725
SL00038	Pipecolinic acid	NSC	BL+	0.009234
SL00038	Pipecolinic acid	NSC	GB+	0.00016473
SL00039	Proline	NSC	GOS	0.225208
SL00039	Proline	NSC	BL+	0.255143
SL00039	Proline	NSC	GB+	0.434522
SL00093	Pyroglutamic acid	NSC	GOS	0.393534
SL00093	Pyroglutamic acid	NSC	BL+	0.811154
SL00093	Pyroglutamic acid	NSC	GB+	0.255867
X00061	Succinic acid	NSC	GOS	0.348514
X00061	Succinic acid	NSC	BL+	0.701662
X00061	Succinic acid	NSC	GB+	0.22747
SL00185	Taurochenodeoxycholic acid	NSC	GOS	0.866875
SL00185	Taurochenodeoxycholic acid	NSC	BL+	0.613429
SL00185	Taurochenodeoxycholic acid	NSC	GB+	0.656163
SL00187	Taurocholic acid	NSC	GOS	0.912
SL00187	Taurocholic acid	NSC	BL+	0.825837
SL00187	Taurocholic acid	NSC	GB+	0.53865
SL00100	Trigonelline	NSC	GOS	0.91314
SL00100	Trigonelline	NSC	BL+	0.255143
SL00100	Trigonelline	NSC	GB+	0.802343
SL00043	Tryptophan	NSC	GOS	0.00998314
SL00043	Tryptophan	NSC	BL+	0.5016
SL00043	Tryptophan	NSC	GB+	0.0357861
SL00102	Uracil	NSC	GOS	0.31887
SL00102	Uracil	NSC	BL+	0.613429
SL00102	Uracil	NSC	GB+	0.538253
SL00046	Valine	NSC	GOS	0.162857
SL00046	Valine	NSC	BL+	0.992
SL00046	Valine	NSC	GB+	0.280778
X01527	α-Muricholic acid/ β-Muricholic acid	NSC	GOS	0.225208
X01527	α-Muricholic acid/ β-Muricholic acid	NSC	BL+	0.308791
X01527	α-Muricholic acid/ β-Muricholic acid	NSC	GB+	0.280778
SL00160	12,13-DHOME	NSC	GOS	0.0614786
SL00160	12,13-DHOME	NSC	BL+	0.87683
SL00160	12,13-DHOME	NSC	GB+	0.0836
SL00164	2-Aminoadipic acid	NSC	GOS	0.927981
SL00164	2-Aminoadipic acid	NSC	BL+	0.91998
SL00164	2-Aminoadipic acid	NSC	GB+	0.449753
SL00109	2-Hydroxybutyric acid/ 3-Hydroxybutyric acid	NSC	GOS	0.494962
SL00109	2-Hydroxybutyric acid/ 3-Hydroxybutyric acid	NSC	BL+	0.836427
SL00109	2-Hydroxybutyric acid/ 3-Hydroxybutyric acid	NSC	GB+	0.351344
SL00002	3-Methylhistidine	NSC	GOS	0.00998314
SL00002	3-Methylhistidine	NSC	BL+	0.451043
SL00002	3-Methylhistidine	NSC	GB+	0.25992
SL00144	3-Methylxanthine	NSC	GOS	0.0290262
SL00144	3-Methylxanthine	NSC	BL+	0.836427
SL00144	3-Methylxanthine	NSC	GB+	0.0114127
SL00165	4-pyridoxic acid	NSC	GOS	0.88732
SL00165	4-pyridoxic acid	NSC	BL+	0.519107
SL00165	4-pyridoxic acid	NSC	GB+	0.1452
SL00108	5-Hydroxytryptophan	NSC	GOS	0.618072
SL00108	5-Hydroxytryptophan	NSC	BL+	0.620862
SL00108	5-Hydroxytryptophan	NSC	GB+	0.919125
SL00050	5-Methoxytryptophan	NSC	GOS	0.742921
SL00050	5-Methoxytryptophan	NSC	BL+	0.939444
SL00050	5-Methoxytryptophan	NSC	GB+	0.757697
SL00051	5-Methylcytosine	NSC	GOS	0.710512
SL00051	5-Methylcytosine	NSC	BL+	0.825837
SL00051	5-Methylcytosine	NSC	GB+	0.483
SL00031	Acetylcarnitine	NSC	GOS	0.922059
SL00031	Acetylcarnitine	NSC	BL+	0.620862
SL00031	Acetylcarnitine	NSC	GB+	0.480649
SL00005	Acetylcholine	NSC	GOS	0.308471
SL00005	Acetylcholine	NSC	BL+	0.0119928
SL00005	Acetylcholine	NSC	GB+	0.343932
SL00054	Allopurinol	NSC	GOS	0.120162
SL00054	Allopurinol	NSC	BL+	0.79952
SL00054	Allopurinol	NSC	GB+	0.0357861
SL00169	Anserine/ Homocarnosine	NSC	GOS	0.243346
SL00169	Anserine/ Homocarnosine	NSC	BL+	0.460851
SL00169	Anserine/ Homocarnosine	NSC	GB+	0.202277
SL00170	Artemisinine	NSC	GOS	0.284123
SL00170	Artemisinine	NSC	BL+	0.359812
SL00170	Artemisinine	NSC	GB+	0.282964
SL00058	Biotin	NSC	GOS	0.722
SL00058	Biotin	NSC	BL+	0.0119928
SL00058	Biotin	NSC	GB+	0.00181944
SL00059	Butylated hydroxyanisole	NSC	GOS	0.254945
SL00059	Butylated hydroxyanisole	NSC	BL+	0.356031
SL00059	Butylated hydroxyanisole	NSC	GB+	0.274941
SL00011	Carnitine	NSC	GOS	0.961745
SL00011	Carnitine	NSC	BL+	0.422318
SL00011	Carnitine	NSC	GB+	0.449753
X00166	Creatine	NSC	GOS	0.00998314
X00166	Creatine	NSC	BL+	0.992
X00166	Creatine	NSC	GB+	0.02489
X00936	Cystine	NSC	GOS	0.8064
X00936	Cystine	NSC	BL+	0.47975
X00936	Cystine	NSC	GB+	0.639214
SL00171	Decanoylcarnitine	NSC	GOS	0.969514
SL00171	Decanoylcarnitine	NSC	BL+	0.397538
SL00171	Decanoylcarnitine	NSC	GB+	0.537846
SL00130	Deoxyhexoses	NSC	GOS	0.129
SL00130	Deoxyhexoses	NSC	BL+	0.66913
SL00130	Deoxyhexoses	NSC	GB+	0.343932
SL00119	Galactosamine/Glucosamine	NSC	GOS	0.284123
SL00119	Galactosamine/Glucosamine	NSC	BL+	0.397538
SL00119	Galactosamine/Glucosamine	NSC	GB+	0.806604
SL00019	Glutamine	NSC	GOS	0.787978
SL00019	Glutamine	NSC	BL+	0.422318
SL00019	Glutamine	NSC	GB+	0.755691
SL00200	Glycodeoxycholic acid	NSC	GOS	0.8064
SL00200	Glycodeoxycholic acid	NSC	BL+	0.613429
SL00200	Glycodeoxycholic acid	NSC	GB+	0.901636
SL00068	Glycylvaline	NSC	GOS	0.617268
SL00068	Glycylvaline	NSC	BL+	0.5016
SL00068	Glycylvaline	NSC	GB+	0.905838
SL00178	Hexamethylene bisacetamide	NSC	GOS	0.225208
SL00178	Hexamethylene bisacetamide	NSC	BL+	0.213247
SL00178	Hexamethylene bisacetamide	NSC	GB+	0.219586
SL00069	Hexanoylglycine	NSC	GOS	0.284123
SL00069	Hexanoylglycine	NSC	BL+	0.701662
SL00069	Hexanoylglycine	NSC	GB+	0.25992
SL00097	Hexoses	NSC	GOS	0.130369
SL00097	Hexoses	NSC	BL+	0.397538
SL00097	Hexoses	NSC	GB+	0.25992
SL00074	Hexoses dimer	NSC	GOS	0.961745
SL00074	Hexoses dimer	NSC	BL+	0.66913
SL00074	Hexoses dimer	NSC	GB+	0.590854
SL00072	Homocitrulline	NSC	GOS	0.383167
SL00072	Homocitrulline	NSC	BL+	0.715233
SL00072	Homocitrulline	NSC	GB+	0.393656
X01524	Imidazoleacetic acid	NSC	GOS	0.0400267
X01524	Imidazoleacetic acid	NSC	BL+	0.0918218
X01524	Imidazoleacetic acid	NSC	GB+	0.781069
SL00049	Indole-3-carboxyaldehyde	NSC	GOS	0.475247
SL00049	Indole-3-carboxyaldehyde	NSC	BL+	0.0483075
SL00049	Indole-3-carboxyaldehyde	NSC	GB+	0.747064
SL00120	Inosine	NSC	GOS	0.261414
SL00120	Inosine	NSC	BL+	0.5016
SL00120	Inosine	NSC	GB+	0.748125
SL00021	Kynurenine	NSC	GOS	0.0025764
SL00021	Kynurenine	NSC	BL+	0.0342
SL00021	Kynurenine	NSC	GB+	0.00577125
SL00123	Maltotriose	NSC	GOS	0.0505745
SL00123	Maltotriose	NSC	BL+	0.923287
SL00123	Maltotriose	NSC	GB+	0.113265
SL00026	Methionine	NSC	GOS	0.0419086
SL00026	Methionine	NSC	BL+	0.397538
SL00026	Methionine	NSC	GB+	0.0806769
SL00177	Methyl cinnamate	NSC	GOS	0.254945
SL00177	Methyl cinnamate	NSC	BL+	0.359812
SL00177	Methyl cinnamate	NSC	GB+	0.276231
SL00194	N1-Methyl-2-pyridone-5-carboxamide	NSC	GOS	0.710512
SL00194	N1-Methyl-2-pyridone-5-carboxamide	NSC	BL+	0.5016
SL00194	N1-Methyl-2-pyridone-5-carboxamide	NSC	GB+	0.449753
SL00183	N-Acetyl-5-hydroxytryptamine	NSC	GOS	0.6935
SL00183	N-Acetyl-5-hydroxytryptamine	NSC	BL+	0.992
SL00183	N-Acetyl-5-hydroxytryptamine	NSC	GB+	0.662225
SL00028	N-Acetylarginine	NSC	GOS	0.120162
SL00028	N-Acetylarginine	NSC	BL+	0.87683
SL00028	N-Acetylarginine	NSC	GB+	0.245359
SL00083	N-Acetylaspartic acid	NSC	GOS	0.494962
SL00083	N-Acetylaspartic acid	NSC	BL+	0.929882
SL00083	N-Acetylaspartic acid	NSC	GB+	0.483
SL00085	N-Acetylglutamic acid	NSC	GOS	0.284123
SL00085	N-Acetylglutamic acid	NSC	BL+	0.992
SL00085	N-Acetylglutamic acid	NSC	GB+	0.342
SL00087	N-Acetylglutamine	NSC	GOS	0.227544
SL00087	N-Acetylglutamine	NSC	BL+	0.939444
SL00087	N-Acetylglutamine	NSC	GB+	0.757697
SL00127	N-Acetylglycine	NSC	GOS	0.987
SL00127	N-Acetylglycine	NSC	BL+	0.8892
SL00127	N-Acetylglycine	NSC	GB+	0.449753
X01916	N-Acetylmannosamine	NSC	GOS	0.383167
X01916	N-Acetylmannosamine	NSC	BL+	0.212325
X01916	N-Acetylmannosamine	NSC	GB+	0.1452
SL00208	Nicotinamide riboside	NSC	GOS	0.00998314
SL00208	Nicotinamide riboside	NSC	BL+	0.722514
SL00208	Nicotinamide riboside	NSC	GB+	0.001843
SL00210	nicotinic acid riboside	NSC	GOS	0.02831
SL00210	nicotinic acid riboside	NSC	BL+	0.613429
SL00210	nicotinic acid riboside	NSC	GB+	0.012768
SL00032	O-Acetylserine	NSC	GOS	0.91314
SL00032	O-Acetylserine	NSC	BL+	0.915526
SL00032	O-Acetylserine	NSC	GB+	0.662225
SL00033	Ornithine	NSC	GOS	0.147644
SL00033	Ornithine	NSC	BL+	0.939444
SL00033	Ornithine	NSC	GB+	0.113265
SL00090	Phosphocholine	NSC	GOS	0.120162
SL00090	Phosphocholine	NSC	BL+	0.451043
SL00090	Phosphocholine	NSC	GB+	0.557333
SL00137	Purine	NSC	GOS	0.8064
SL00137	Purine	NSC	BL+	0.4104
SL00137	Purine	NSC	GB+	0.74529
SL00092	Pyridoxamine	NSC	GOS	0.922059
SL00092	Pyridoxamine	NSC	BL+	0.02926
SL00092	Pyridoxamine	NSC	GB+	0.0357861
SL00040	Pyridoxine	NSC	GOS	0.927981
SL00040	Pyridoxine	NSC	BL+	4.5828e-05
SL00040	Pyridoxine	NSC	GB+	0.00014364
X00549	Raffinose	NSC	GOS	0.306269
X00549	Raffinose	NSC	BL+	0.255143
X00549	Raffinose	NSC	GB+	0.370952
SL00041	Taurine	NSC	GOS	0.987
SL00041	Taurine	NSC	BL+	0.841067
SL00041	Taurine	NSC	GB+	0.365903
SL00188	Theobromine	NSC	GOS	0.975107
SL00188	Theobromine	NSC	BL+	0.53069
SL00188	Theobromine	NSC	GB+	0.656163
SL00042	Thiamine	NSC	GOS	0.475247
SL00042	Thiamine	NSC	BL+	0.009234
SL00042	Thiamine	NSC	GB+	0.02489
SL00138	Thymine	NSC	GOS	0.225208
SL00138	Thymine	NSC	BL+	0.825837
SL00138	Thymine	NSC	GB+	0.210761
SL00099	Traumatic acid	NSC	GOS	0.225208
SL00099	Traumatic acid	NSC	BL+	0.359812
SL00099	Traumatic acid	NSC	GB+	0.25992
SL00136	Trimethylamine N-Oxide	NSC	GOS	0.0400267
SL00136	Trimethylamine N-Oxide	NSC	BL+	0.653373
SL00136	Trimethylamine N-Oxide	NSC	GB+	0.054264
SL00191	Tryptamine	NSC	GOS	0.39824
SL00191	Tryptamine	NSC	BL+	0.1387
SL00191	Tryptamine	NSC	GB+	0.901636
SL00044	Tyrosine	NSC	GOS	0.39824
SL00044	Tyrosine	NSC	BL+	0.807
SL00044	Tyrosine	NSC	GB+	0.394615
SL00106	α-aminobutyric acid/ N,N-Dimethylglycine	NSC	GOS	0.511575
SL00106	α-aminobutyric acid/ N,N-Dimethylglycine	NSC	BL+	0.3135
SL00106	α-aminobutyric acid/ N,N-Dimethylglycine	NSC	GB+	0.399
X01207	γ-Aminobutyric acid	NSC	GOS	0.0614786
X01207	γ-Aminobutyric acid	NSC	BL+	0.811154
X01207	γ-Aminobutyric acid	NSC	GB+	0.112428
SL00172	δ-Decenolactone	NSC	GOS	0.241412
SL00172	δ-Decenolactone	NSC	BL+	0.356031
SL00172	δ-Decenolactone	NSC	GB+	0.25992

## Sheet: Infants - Statistics
Compound_ID	Name	group1	group2	p.adj
SL00110	2-Hydroxyisocaproic acid	NSC	GOS	0.03021
SL00110	2-Hydroxyisocaproic acid	NSC	BL	0.007638
SL00110	2-Hydroxyisocaproic acid	NSC	GB	0.0011552
SL00113	3-Phenyllactic acid	NSC	GOS	0.013718
SL00113	3-Phenyllactic acid	NSC	BL	0.644
SL00113	3-Phenyllactic acid	NSC	GB	0.013224
SL00141	3-Ureidopropionic acid	NSC	GOS	0.907929
SL00141	3-Ureidopropionic acid	NSC	BL	0.342
SL00141	3-Ureidopropionic acid	NSC	GB	0.859302
SL00003	4-Guanidinobutyric acid	NSC	GOS	0.697959
SL00003	4-Guanidinobutyric acid	NSC	BL	0.225794
SL00003	4-Guanidinobutyric acid	NSC	GB	0.320954
SL00115	4-Hydroxyproline	NSC	GOS	0.267246
SL00115	4-Hydroxyproline	NSC	BL	0.978757
SL00115	4-Hydroxyproline	NSC	GB	0.717861
SL00166	5,6-Dihydrothymine	NSC	GOS	0.907929
SL00166	5,6-Dihydrothymine	NSC	BL	0.50844
SL00166	5,6-Dihydrothymine	NSC	GB	0.951
SL00053	7-Methylguanine	NSC	GOS	0.013718
SL00053	7-Methylguanine	NSC	BL	0.435273
SL00053	7-Methylguanine	NSC	GB	0.00133217
SL00196	Acetylagmatine	NSC	GOS	0.119283
SL00196	Acetylagmatine	NSC	BL	0.7562
SL00196	Acetylagmatine	NSC	GB	0.107033
SL00007	Adenine	NSC	GOS	0.230235
SL00007	Adenine	NSC	BL	0.66975
SL00007	Adenine	NSC	GB	0.107033
SL00010	Betaine	NSC	GOS	0.905725
SL00010	Betaine	NSC	BL	0.250149
SL00010	Betaine	NSC	GB	0.915138
SL00060	Carnosine	NSC	GOS	0.110611
SL00060	Carnosine	NSC	BL	0.66975
SL00060	Carnosine	NSC	GB	0.49269
SL00154	Cholic acid	NSC	GOS	0.0711517
SL00154	Cholic acid	NSC	BL	0.66975
SL00154	Cholic acid	NSC	GB	0.107033
SL00013	Choline	NSC	GOS	0.477111
SL00013	Choline	NSC	BL	0.718337
SL00013	Choline	NSC	GB	0.488964
SL00016	Cytosine	NSC	GOS	0.312185
SL00016	Cytosine	NSC	BL	0.905091
SL00016	Cytosine	NSC	GB	0.133162
SL00199	Deoxycholic acid	NSC	GOS	0.0415286
SL00199	Deoxycholic acid	NSC	BL	0.521769
SL00199	Deoxycholic acid	NSC	GB	0.02185
SL00156	Glycocholic acid	NSC	GOS	0.559085
SL00156	Glycocholic acid	NSC	BL	0.906356
SL00156	Glycocholic acid	NSC	GB	0.49269
SL00067	Glycylleucine	NSC	GOS	0.19475
SL00067	Glycylleucine	NSC	BL	0.33915
SL00067	Glycylleucine	NSC	GB	0.6228
X05043	Guanidoacetic acid	NSC	GOS	0.244889
X05043	Guanidoacetic acid	NSC	BL	0.149191
X05043	Guanidoacetic acid	NSC	GB	0.0548286
SL00202	Hydroxyphenyllactic acid	NSC	GOS	0.053181
SL00202	Hydroxyphenyllactic acid	NSC	BL	0.734372
SL00202	Hydroxyphenyllactic acid	NSC	GB	0.0426788
X00053	Hypoxanthine	NSC	GOS	0.193547
X00053	Hypoxanthine	NSC	BL	0.222707
X00053	Hypoxanthine	NSC	GB	0.488964
SL00149	Indole-3-lactic acid	NSC	GOS	0.0381382
SL00149	Indole-3-lactic acid	NSC	BL	0.016302
SL00149	Indole-3-lactic acid	NSC	GB	0.041952
SL00148	Indole-3-methyl acetate	NSC	GOS	0.013851
SL00148	Indole-3-methyl acetate	NSC	BL	0.94233
SL00148	Indole-3-methyl acetate	NSC	GB	0.479926
SL00020	Isoleucine	NSC	GOS	0.156343
SL00020	Isoleucine	NSC	BL	0.1014
SL00020	Isoleucine	NSC	GB	0.07714
SL00147	Kynurenic acid	NSC	GOS	0.424767
SL00147	Kynurenic acid	NSC	BL	0.995
SL00147	Kynurenic acid	NSC	GB	0.619723
SL00121	Lactic acid	NSC	GOS	0.10355
SL00121	Lactic acid	NSC	BL	0.222707
SL00121	Lactic acid	NSC	GB	0.156076
SL00022	Leucine	NSC	GOS	0.20292
SL00022	Leucine	NSC	BL	0.16815
SL00022	Leucine	NSC	GB	0.0508567
SL00079	Leucylalanine	NSC	GOS	0.053181
SL00079	Leucylalanine	NSC	BL	0.66975
SL00079	Leucylalanine	NSC	GB	0.074328
X00276	Lysine	NSC	GOS	0.0662889
X00276	Lysine	NSC	BL	0.0443786
X00276	Lysine	NSC	GB	0.371314
SL00027	Methionine sulfoxide	NSC	GOS	0.566474
SL00027	Methionine sulfoxide	NSC	BL	0.66975
SL00027	Methionine sulfoxide	NSC	GB	0.717861
SL00088	N2-Acetyllysine	NSC	GOS	0.098325
SL00088	N2-Acetyllysine	NSC	BL	0.734372
SL00088	N2-Acetyllysine	NSC	GB	0.11457
SL00081	N8-Acetylspermidine	NSC	GOS	0.53367
SL00081	N8-Acetylspermidine	NSC	BL	0.629036
SL00081	N8-Acetylspermidine	NSC	GB	0.417
SL00006	N-Acetylhistidine	NSC	GOS	0.013718
SL00006	N-Acetylhistidine	NSC	BL	0.230764
SL00006	N-Acetylhistidine	NSC	GB	0.00830775
SL00128	N-Acetylmethionine	NSC	GOS	0.0144324
SL00128	N-Acetylmethionine	NSC	BL	0.928286
SL00128	N-Acetylmethionine	NSC	GB	0.107222
SL00107	N-Acetylornithine	NSC	GOS	0.0381382
SL00107	N-Acetylornithine	NSC	BL	0.906356
SL00107	N-Acetylornithine	NSC	GB	0.0548286
SL00029	Nicotine amide	NSC	GOS	0.0384969
SL00029	Nicotine amide	NSC	BL	0.05966
SL00029	Nicotine amide	NSC	GB	0.0469412
SL00086	Nicotinic acid	NSC	GOS	0.493116
SL00086	Nicotinic acid	NSC	BL	0.222707
SL00086	Nicotinic acid	NSC	GB	0.417
X00588	N-Methylaspartic acid/ Glutamic acid	NSC	GOS	0.490871
X00588	N-Methylaspartic acid/ Glutamic acid	NSC	BL	0.848936
X00588	N-Methylaspartic acid/ Glutamic acid	NSC	GB	0.409784
SL00035	Phenylalanine	NSC	GOS	0.0696214
SL00035	Phenylalanine	NSC	BL	0.66975
SL00035	Phenylalanine	NSC	GB	0.013224
SL00038	Pipecolinic acid	NSC	GOS	0.0640154
SL00038	Pipecolinic acid	NSC	BL	0.0006232
SL00038	Pipecolinic acid	NSC	GB	0.0011552
SL00039	Proline	NSC	GOS	0.402257
SL00039	Proline	NSC	BL	0.66975
SL00039	Proline	NSC	GB	0.49269
SL00093	Pyroglutamic acid	NSC	GOS	0.19475
SL00093	Pyroglutamic acid	NSC	BL	0.929944
SL00093	Pyroglutamic acid	NSC	GB	0.717861
X00061	Succinic acid	NSC	GOS	0.0538909
X00061	Succinic acid	NSC	BL	0.929944
X00061	Succinic acid	NSC	GB	0.041952
SL00185	Taurochenodeoxycholic acid	NSC	GOS	0.4332
SL00185	Taurochenodeoxycholic acid	NSC	BL	0.905091
SL00185	Taurochenodeoxycholic acid	NSC	GB	0.477646
SL00187	Taurocholic acid	NSC	GOS	0.45
SL00187	Taurocholic acid	NSC	BL	0.928286
SL00187	Taurocholic acid	NSC	GB	0.107033
SL00100	Trigonelline	NSC	GOS	0.533267
SL00100	Trigonelline	NSC	BL	0.679778
SL00100	Trigonelline	NSC	GB	0.117712
SL00043	Tryptophan	NSC	GOS	0.0384969
SL00043	Tryptophan	NSC	BL	0.0013509
SL00043	Tryptophan	NSC	GB	0.0548286
SL00102	Uracil	NSC	GOS	0.258915
SL00102	Uracil	NSC	BL	0.629036
SL00102	Uracil	NSC	GB	0.17765
SL00046	Valine	NSC	GOS	0.0959806
SL00046	Valine	NSC	BL	0.66975
SL00046	Valine	NSC	GB	0.11457
X01527	α-Muricholic acid/ β-Muricholic acid	NSC	GOS	0.267246
X01527	α-Muricholic acid/ β-Muricholic acid	NSC	BL	0.920941
X01527	α-Muricholic acid/ β-Muricholic acid	NSC	GB	0.228
SL00160	12,13-DHOME	NSC	GOS	0.0640154
SL00160	12,13-DHOME	NSC	BL	0.50844
SL00160	12,13-DHOME	NSC	GB	0.148428
SL00164	2-Aminoadipic acid	NSC	GOS	0.20292
SL00164	2-Aminoadipic acid	NSC	BL	0.503087
SL00164	2-Aminoadipic acid	NSC	GB	0.0684
SL00109	2-Hydroxybutyric acid/ 3-Hydroxybutyric acid	NSC	GOS	0.48759
SL00109	2-Hydroxybutyric acid/ 3-Hydroxybutyric acid	NSC	BL	0.228713
SL00109	2-Hydroxybutyric acid/ 3-Hydroxybutyric acid	NSC	GB	0.740457
SL00002	3-Methylhistidine	NSC	GOS	1
SL00002	3-Methylhistidine	NSC	BL	0.50844
SL00002	3-Methylhistidine	NSC	GB	0.151367
SL00144	3-Methylxanthine	NSC	GOS	0.19475
SL00144	3-Methylxanthine	NSC	BL	0.66975
SL00144	3-Methylxanthine	NSC	GB	0.336818
SL00165	4-pyridoxic acid	NSC	GOS	0.2508
SL00165	4-pyridoxic acid	NSC	BL	0.66975
SL00165	4-pyridoxic acid	NSC	GB	0.12008
SL00108	5-Hydroxytryptophan	NSC	GOS	0.719697
SL00108	5-Hydroxytryptophan	NSC	BL	0.141464
SL00108	5-Hydroxytryptophan	NSC	GB	0.49269
SL00050	5-Methoxytryptophan	NSC	GOS	0.47025
SL00050	5-Methoxytryptophan	NSC	BL	0.521769
SL00050	5-Methoxytryptophan	NSC	GB	0.176503
SL00051	5-Methylcytosine	NSC	GOS	0.317818
SL00051	5-Methylcytosine	NSC	BL	0.66975
SL00051	5-Methylcytosine	NSC	GB	0.115357
SL00031	Acetylcarnitine	NSC	GOS	0.164107
SL00031	Acetylcarnitine	NSC	BL	0.66975
SL00031	Acetylcarnitine	NSC	GB	0.906722
SL00005	Acetylcholine	NSC	GOS	0.928142
SL00005	Acetylcholine	NSC	BL	0.66975
SL00005	Acetylcholine	NSC	GB	0.399
SL00054	Allopurinol	NSC	GOS	0.907929
SL00054	Allopurinol	NSC	BL	0.22458
SL00054	Allopurinol	NSC	GB	0.1652
SL00169	Anserine/ Homocarnosine	NSC	GOS	0.0463125
SL00169	Anserine/ Homocarnosine	NSC	BL	0.1368
SL00169	Anserine/ Homocarnosine	NSC	GB	0.345353
SL00170	Artemisinine	NSC	GOS	0.119283
SL00170	Artemisinine	NSC	BL	0.7562
SL00170	Artemisinine	NSC	GB	0.237048
SL00058	Biotin	NSC	GOS	0.464658
SL00058	Biotin	NSC	BL	0.0036936
SL00058	Biotin	NSC	GB	0.00012141
SL00059	Butylated hydroxyanisole	NSC	GOS	0.053181
SL00059	Butylated hydroxyanisole	NSC	BL	0.66975
SL00059	Butylated hydroxyanisole	NSC	GB	0.115357
SL00011	Carnitine	NSC	GOS	0.885113
SL00011	Carnitine	NSC	BL	0.141464
SL00011	Carnitine	NSC	GB	0.371314
X00166	Creatine	NSC	GOS	0.297469
X00166	Creatine	NSC	BL	0.50844
X00166	Creatine	NSC	GB	0.920216
X00936	Cystine	NSC	GOS	0.275048
X00936	Cystine	NSC	BL	0.995
X00936	Cystine	NSC	GB	0.518182
SL00171	Decanoylcarnitine	NSC	GOS	0.49875
SL00171	Decanoylcarnitine	NSC	BL	0.36586
SL00171	Decanoylcarnitine	NSC	GB	0.906722
SL00130	Deoxyhexoses	NSC	GOS	0.275048
SL00130	Deoxyhexoses	NSC	BL	0.66975
SL00130	Deoxyhexoses	NSC	GB	0.635814
SL00119	Galactosamine/Glucosamine	NSC	GOS	0.566474
SL00119	Galactosamine/Glucosamine	NSC	BL	0.0443786
SL00119	Galactosamine/Glucosamine	NSC	GB	0.041952
SL00019	Glutamine	NSC	GOS	0.549161
SL00019	Glutamine	NSC	BL	0.336154
SL00019	Glutamine	NSC	GB	0.738808
SL00200	Glycodeoxycholic acid	NSC	GOS	0.75012
SL00200	Glycodeoxycholic acid	NSC	BL	0.809152
SL00200	Glycodeoxycholic acid	NSC	GB	0.727165
SL00068	Glycylvaline	NSC	GOS	0.775647
SL00068	Glycylvaline	NSC	BL	0.66975
SL00068	Glycylvaline	NSC	GB	0.151211
SL00178	Hexamethylene bisacetamide	NSC	GOS	0.238962
SL00178	Hexamethylene bisacetamide	NSC	BL	0.743591
SL00178	Hexamethylene bisacetamide	NSC	GB	0.260062
SL00069	Hexanoylglycine	NSC	GOS	0.10355
SL00069	Hexanoylglycine	NSC	BL	0.0134267
SL00069	Hexanoylglycine	NSC	GB	0.0007923
SL00097	Hexoses	NSC	GOS	0.185768
SL00097	Hexoses	NSC	BL	0.0798
SL00097	Hexoses	NSC	GB	0.0604696
SL00074	Hexoses dimer	NSC	GOS	0.9025
SL00074	Hexoses dimer	NSC	BL	0.445867
SL00074	Hexoses dimer	NSC	GB	0.562645
SL00072	Homocitrulline	NSC	GOS	0.08816
SL00072	Homocitrulline	NSC	BL	0.22458
SL00072	Homocitrulline	NSC	GB	0.0604696
X01524	Imidazoleacetic acid	NSC	GOS	0.258915
X01524	Imidazoleacetic acid	NSC	BL	0.0777882
X01524	Imidazoleacetic acid	NSC	GB	0.717861
SL00049	Indole-3-carboxyaldehyde	NSC	GOS	0.252429
SL00049	Indole-3-carboxyaldehyde	NSC	BL	0.00984675
SL00049	Indole-3-carboxyaldehyde	NSC	GB	0.07714
SL00120	Inosine	NSC	GOS	0.412648
SL00120	Inosine	NSC	BL	0.743591
SL00120	Inosine	NSC	GB	0.727165
SL00021	Kynurenine	NSC	GOS	0.114
SL00021	Kynurenine	NSC	BL	0.323514
SL00021	Kynurenine	NSC	GB	0.07714
SL00123	Maltotriose	NSC	GOS	0.100873
SL00123	Maltotriose	NSC	BL	0.809152
SL00123	Maltotriose	NSC	GB	0.143547
SL00026	Methionine	NSC	GOS	0.764139
SL00026	Methionine	NSC	BL	0.66975
SL00026	Methionine	NSC	GB	0.635814
SL00177	Methyl cinnamate	NSC	GOS	0.0538909
SL00177	Methyl cinnamate	NSC	BL	0.66975
SL00177	Methyl cinnamate	NSC	GB	0.118923
SL00194	N1-Methyl-2-pyridone-5-carboxamide	NSC	GOS	0.424767
SL00194	N1-Methyl-2-pyridone-5-carboxamide	NSC	BL	0.690951
SL00194	N1-Methyl-2-pyridone-5-carboxamide	NSC	GB	0.17765
SL00183	N-Acetyl-5-hydroxytryptamine	NSC	GOS	0.48759
SL00183	N-Acetyl-5-hydroxytryptamine	NSC	BL	0.928286
SL00183	N-Acetyl-5-hydroxytryptamine	NSC	GB	0.479926
SL00028	N-Acetylarginine	NSC	GOS	0.323284
SL00028	N-Acetylarginine	NSC	BL	0.347429
SL00028	N-Acetylarginine	NSC	GB	0.399
SL00083	N-Acetylaspartic acid	NSC	GOS	0.0619565
SL00083	N-Acetylaspartic acid	NSC	BL	0.8532
SL00083	N-Acetylaspartic acid	NSC	GB	0.107033
SL00085	N-Acetylglutamic acid	NSC	GOS	0.0640154
SL00085	N-Acetylglutamic acid	NSC	BL	0.905091
SL00085	N-Acetylglutamic acid	NSC	GB	0.220525
SL00087	N-Acetylglutamine	NSC	GOS	0.372176
SL00087	N-Acetylglutamine	NSC	BL	0.601667
SL00087	N-Acetylglutamine	NSC	GB	0.343701
SL00127	N-Acetylglycine	NSC	GOS	0.10355
SL00127	N-Acetylglycine	NSC	BL	0.336154
SL00127	N-Acetylglycine	NSC	GB	0.132835
X01916	N-Acetylmannosamine	NSC	GOS	0.548935
X01916	N-Acetylmannosamine	NSC	BL	0.222707
X01916	N-Acetylmannosamine	NSC	GB	0.143547
SL00208	Nicotinamide riboside	NSC	GOS	0.889626
SL00208	Nicotinamide riboside	NSC	BL	0.66975
SL00208	Nicotinamide riboside	NSC	GB	0.11457
SL00210	nicotinic acid riboside	NSC	GOS	0.119283
SL00210	nicotinic acid riboside	NSC	BL	0.66975
SL00210	nicotinic acid riboside	NSC	GB	0.107033
SL00032	O-Acetylserine	NSC	GOS	0.456
SL00032	O-Acetylserine	NSC	BL	0.995
SL00032	O-Acetylserine	NSC	GB	0.525169
SL00033	Ornithine	NSC	GOS	0.861577
SL00033	Ornithine	NSC	BL	0.0443786
SL00033	Ornithine	NSC	GB	0.920216
SL00090	Phosphocholine	NSC	GOS	0.869657
SL00090	Phosphocholine	NSC	BL	0.005111
SL00090	Phosphocholine	NSC	GB	0.151211
SL00137	Purine	NSC	GOS	0.490871
SL00137	Purine	NSC	BL	0.66975
SL00137	Purine	NSC	GB	0.447231
SL00092	Pyridoxamine	NSC	GOS	0.053181
SL00092	Pyridoxamine	NSC	BL	0.075525
SL00092	Pyridoxamine	NSC	GB	0.07714
SL00040	Pyridoxine	NSC	GOS	0.256
SL00040	Pyridoxine	NSC	BL	0.00018354
SL00040	Pyridoxine	NSC	GB	0.00012141
X00549	Raffinose	NSC	GOS	0.456
X00549	Raffinose	NSC	BL	0.734372
X00549	Raffinose	NSC	GB	0.55637
SL00041	Taurine	NSC	GOS	0.49875
SL00041	Taurine	NSC	BL	0.552792
SL00041	Taurine	NSC	GB	0.547451
SL00188	Theobromine	NSC	GOS	0.244889
SL00188	Theobromine	NSC	BL	0.953455
SL00188	Theobromine	NSC	GB	0.951
SL00042	Thiamine	NSC	GOS	0.533267
SL00042	Thiamine	NSC	BL	0.0006232
SL00042	Thiamine	NSC	GB	0.0004674
SL00138	Thymine	NSC	GOS	0.823456
SL00138	Thymine	NSC	BL	0.306533
SL00138	Thymine	NSC	GB	0.951
SL00099	Traumatic acid	NSC	GOS	0.0177514
SL00099	Traumatic acid	NSC	BL	0.66975
SL00099	Traumatic acid	NSC	GB	0.158379
SL00136	Trimethylamine N-Oxide	NSC	GOS	0.384957
SL00136	Trimethylamine N-Oxide	NSC	BL	0.0443786
SL00136	Trimethylamine N-Oxide	NSC	GB	0.0138873
SL00191	Tryptamine	NSC	GOS	0.03724
SL00191	Tryptamine	NSC	BL	0.242418
SL00191	Tryptamine	NSC	GB	0.07714
SL00044	Tyrosine	NSC	GOS	0.432892
SL00044	Tyrosine	NSC	BL	0.848936
SL00044	Tyrosine	NSC	GB	0.409784
SL00106	α-aminobutyric acid/ N,N-Dimethylglycine	NSC	GOS	0.0463125
SL00106	α-aminobutyric acid/ N,N-Dimethylglycine	NSC	BL	0.8645
SL00106	α-aminobutyric acid/ N,N-Dimethylglycine	NSC	GB	0.547451
X01207	γ-Aminobutyric acid	NSC	GOS	0.566474
X01207	γ-Aminobutyric acid	NSC	BL	0.929944
X01207	γ-Aminobutyric acid	NSC	GB	0.447231
SL00172	δ-Decenolactone	NSC	GOS	0.016986
SL00172	δ-Decenolactone	NSC	BL	0.66975
SL00172	δ-Decenolactone	NSC	GB	0.151211
